# Supplementary material for: Multiomics analysis provides new insights into the regulatory mechanism of carotenoid biosynthesis in yellow peach peel
Source: Mol Hortic. 2023 Nov 3;3:23. doi: 10.1186/s43897-023-00070-3 (PMC10623742; doi:10.1186/s43897-023-00070-3)
Supplement: Supplementary file 1 — Additional file 1: Table S1. Primers employed in this study. [file 43897_2023_70_MOESM1_ESM.xlsx]

## Sheet: TableS1
Table S1 Primers employed in this study.
Gnen/miRNA id	Primer	Primer sequence (5'-3')	Gene/miRNA sequence
csi-miR160c-5p_1ss19CT	miR160c	GTGCCTGGCTCCCTGTATGTTT	>csi-miR160c-5p_1ss19CT TGCCTGGCTCCCTGTATGTTT
hbr-MIR6173-p3_1ss1CT	MIR6173	gcgTGCTGTAGCTAACGCGTTA	>hbr-MIR6173-p3_1ss1CT TGCTGTAGCTAACGCGTTA
mdm-miR858	mdm-miR858	gcTTCGTTGTCTGTTCGACCTGA	>mdm-miR858 TTCGTTGTCTGTTCGACCTGA
PC-3p-29084_167	mi29084	ggcCTCTCATCCTCTCTCTCAACC	>PC-3p-29084_167 CTCTCATCCTCTCTCTCAACC
PC-3p-36078_136	mi36078	cgAACGGTAGTACCAATGGAGCGAAT	>PC-3p-36078_136 AACGGTAGTACCAATGGAGCGAAT
PC-3p-67585_69	mi67585	gcTGCCAAGAAAGAGTTGCCCTA	>PC-3p-67585_69 TGCCAAGAAAGAGTTGCCCTA
PC-5p-103273_40	mi103273	cgAGAGAGAGTATGAGAGGGAGGAGT	>PC-5p-103273_40 AGAGAGAGTATGAGAGGGAGGAGT
PC-5p-149647_23	mi149647	gcAGAGAGAGAATGAGAGGGAAGAGT	>PC-5p-149647_23 AGAGAGAGAATGAGAGGGAAGAGT
PC-5p-34493_142	mi34493	cgcgTTTGTCTATTTGCACTCCTCC	>PC-5p-34493_142 TTTGTCTATTTGCACTCCTCC
PC-5p-98908_42	mi98908	gccgTTTTTCTTCTGCATGCACCTT	>PC-5p-98908_42 TTTTTCTTCTGCATGCACCTT
ppe-miR167d_R-1	miR167d	gcTGAAGCTGCCAGCATGATCTT	>ppe-miR167d_R-1 TGAAGCTGCCAGCATGATCTT
ppe-MIR169i-p3_1ss18GT	MIR169i	ggcgcccCTTTCTCTTCTTTCTTTTT	>ppe-MIR169i-p3_1ss18GT CTTTCTCTTCTTTCTTTTT
ppe-MIR393a-p5_1ss9GT	MIR393a	gcggTCCAAAGGTATCGCATTGATC	>ppe-MIR393a-p5_1ss9GT TCCAAAGGTATCGCATTGATC
ppe-MIR394a-p3	MIR394a	cggAGCTCTGTTGGCTTCTCTTTG	>ppe-MIR394a-p3 AGCTCTGTTGGCTTCTCTTTG
ppe-miR6281	miR6281	cggcgGTTAGAGATAGAGAGAGTGAG	>ppe-miR6281 GTTAGAGATAGAGAGAGTGAG
ppe-MIR6281-p3	MIR6281p3	ccgcTTCACTCTCTCTGTCTCTGAT	>ppe-MIR6281-p3 TTCACTCTCTCTGTCTCTGAT
ppe-MIR6291b-p5_2ss9GT22TG	MIR6291b	cgccAATGCTACTCTTACCACATTTGTA	>ppe-MIR6291b-p5_2ss9GT22TG AATGCTACTCTTACCACATTTGTA
ppe-MIR6293-p3_2ss11AG20AG	MIR6293	cAAGGGGATTAGGGGGATAAGTTTT	>ppe-MIR6293-p3_2ss11AG20AG AAGGGGATTAGGGGGATAAGTTTT
ptc-MIR169a-p3	MIR169a	gcTGGCAAGTTGTCCATGGCTAC	>ptc-MIR169a-p3 TGGCAAGTTGTCCATGGCTAC
MSTRG.11943	qPpARF1 F	CTTCAAGAGATGAGGGCAGTAG	>PpARF1 ORF ATGAGGCTCTCATCTGCTGGTTTTAGTCCTCAATCCCAGGAAGGGGAGAAGAGAGTTTTGAATTCTGAACTGTGGCATGCTTGTGCGGGTCCTCTTGTTTCTTTACCGGCTGTTGGGAGCCGTGTAGTTTATTTTCCTCAAGGTCACAGTGAACAGGTTGCTGCATCAACCAACAAGGAAGTGGATGCCCATATCCCCAACTACCCAAGCTTACCTCCACAACTTATCTGTCAACTCCACAATGTGACAATGCATGCCGATGTTGAGACGGATGAAGTATATGCACAGATGACCTTGCAACCGCTAAGTCCGCAAGAGCAAAAGGATGGGTACCTCCCAGCAGGGTTGGGCAACCCAAACAAACAGCCAACAAATTATTTTTGTAAA…
	qPpARF1 R	GGATGCATCAAGGCAGTAGA
MSTRG.1479	qPpbHLH1 F	AGTGGGACAGAGACACAATTTC	>PpbHLH1 ATGGGAAAAGACAGAACAGCCACACCCTCTTGGAACCCTTCGAGTTTTGGCATGGAAATGCAGTCCAATGAGCTCAATTGTGGCTCACAGCAGCTCCCCAATTCTCTTTTTAATGCCAATTGGGACAATTCAATGGATCAGAGCGATCCCTTTGAGTCTGCCTTGAGCTCCATTGTTTCTTCTCCGGCGGCGTCCAACGCCGCCATCGCTGCGGGCAAAGGCGGCGGCGATGGAGAAATGATTAGAGAACTAATTGGAAGATTAGGAAGCATTTGCAATTCAGGAGAAATATCTTCACACTCTTACATGTGTGGCAATAACAGCACTAACACTTCATGTTATAGCACCCCATTGAACTCTTCACCTAAGCTGAACCTGTCAATGATTGAT…
	qPpbHLH1 R	TGCTGCTCCACCAAATCTATC
MSTRG.3744	qPpHD-ZIP-1 F	AGTTGGGAGGTGAAGAGATAGA	>PpHD-ZIP-1 ATGAGTTTTGATGAAGCTTGTAACACCGGCCTTGGTCTCAGTCTAGGCTGCCGTGACAGCCCAGATCATGACCATACAAATTTGCAGGCTCCTCCTGATCATCATCATCACCATCACCAAAACACGTACAAGAACAAGCAAATACAGTTGAAATATGATCACCTATTGCCTTCTCTTACGCTCGGCCCATCGGCTGCTTCAAAGATTGAGGAGGCCGAGTCCACTGATTTGCACCAGGCAGTAGCCGCACAGGAACAGGACTCTTCTCCCTGCAGCGGCGCCTTTTCATCTTTTTCTAACTCGTCAAGTTTCAAGAGGGACAGAGAGTTGGGAGGTGAAGAGATAGAGGTAGAGGTAGAGGTAGAGGTAGAGGTAGAGGAAGAGAGA…
	qPpHD-ZIP-1 R	ATAACTCCTCGCTTGCTCTTG
MSTRG.8173	qPpWRKY8 F	CAAGGACCAGGACAACAAAGA	>PpWRKY8 ATGGAGAACTGCAATATGCATGGTGGGGAGAAAATGAGTCTTATAAATGAGCTAGCACAAGGCAGGGAGCTAGCTAGGCAACTCCAGATCTATCTCAATTTTCCGTCTTCCTCTCATGGAACCCGGGAATCGTTGGTTCAAAAAATCATAGTTTCATACGAAAAGGCGCTTTCCATGCTCAATTCTAGCAGCTCAGCCTCAGGGGGAGAGCAACAACTGCCCACAGGTCATGCTGCGATTCGAATGATTGAGTCCCCCCCACCTTCTCTCAATGGAAGTCCCCTGAGTGAAGACTCGGATCGCGAATTCAAGGACCAGGACAACAAAGATTCCTCTAGGAAGAGGAAAACTCTGCCGAGGTGGACACAACAAATAAGAGTTACATCAGGT…
	qPpWRKY8 R	AGCTGAAGCCATCATCAAGAG
MSTRG.18772	qPpWRKY2 F	GGCTCCTAAGCCTGATACAATAC	>PpWRKY2 TCTTCTGTCTGCTTTCTCCTCATCGCCGTGCCTCTCTCTCTTACATTTGTCTCTGTCATTCAACACTTTAAATTGTTCTATAAATTATTCTACCTTCATCTTCTCATTTTCCTCAATTCAAAAGCCATGACTTCCTCTTTCACTCACCTCCTCACAAGTAACATGAACAACATGGACAGCAATATTGACCAGGAAAGAACTAATTGGGGACTTTCAGACTATTCTTCAGGCAGTTTAATGGACAGAAACGGCAATGAAATCCCAAACTTCAAGTCACTTCAGCCCCCTTCTCTGCCTATGTCTCCTCCCCCTGTTTCCCCTTCTTCGTACTTGGCTTCCACACCAGCTTTTAGCCCAACTGATTTTTTCAGCTCACCCATGTTCCTATCT…
	qPpWRKY2 R	ACTGCCCTTCACTTGTTTCT
MSTRG.8526	qPpPSY2 F	GGATGCAAGGAGAGGAAGAAT	>PpPSY2 ATGTCTGTAGCATTACTATGGGTGGTTTCCCCCAATACAGAGGTGTTCAACTTCTTTGGGATTTTAGATTCATCAAGGTTTGCTTTGGGAAATCGAAGTTCGATTAGAGCAAAGATGGGTAGGAAACAGAAATGGAAATCTTGCTCTCTCAGTACAGATGTGAAGTATTCATCTGTAGGGAGCTCTGGCCTAGGCAGTGAAAACAAATTTCCGGTTTTATCACGCGTGGTGGCTAACCCGGTTGGAGAAATAGCTGTCTCATCTGAACAGAAGGTTTATGATGTCGTGCTAAAGCAGGCAGCCTTGGTTAAGAAGCAGTTGAACTCTAATGGAGATCTTGATGTGAAGCCTGATATTGTTCTTCCCGGGAATCTGAGCTTGTTGAGTGATG…
	qPpPSY2 R	TCCACTTGTCTGTGACCTTTC
MSTRG.19249	qPpZDS1 F	CAGTGGAGGGAATGGGATTT	>PpZDS1 ATGGCTTCTTGGGTTCTTTTACCGGTAGCTCCAGTAACCGGTCGCTGTCTAGTGGCTCCTGTGAGAACTCAGAGGTCCTCCTCCATCTGCGTTCGGTCTTCTCTGGACACAAATGTTTCTGATATGAGTGTAAATGCTCCAAAAGGGTTGTTTCCAGCTGAACCTGAGCACTACCGAGGTCCCAAGCTGAAAGTGGCTATAATTGGAGCTGGGCTTGCAGGCATGTCAACAGCAGTTGAGCTTTTGGATCAAGGCCACGAGGTGGATATATATGAGTCAAGGCCTTTCATTGGTGGAAAAGTGGGCTCCTTTGTTGATAAGCGTGGAAACCACATTGAAATGGGACTCCATGTTTTCTTCGGTTGCTACAGTAATCTTTTCCGATTAATGA…
	qPpZDS1 R	CTGTAACCCAACCGTCGTATC
MSTRG.11912	qPpNCED3 F	CCTCTCTCGCTTTCTCTTTCTC	>PpNCED3 CTCCACATTTCCTCTTCCTTTCTCCCCCAGACCTCACTCCCTCCCTCTCTCGCTTTCTCTTTCTCTCTTTCTTCTCTTCGCTTCTTCAAAATTCGAATCCGAGAGAGCAAATCTTTATCTGAAGCAAAAACACAAACACGTTGCGTGCATACATACATACACAACACAGCTATGGCTGCTCTTGGAAAAGCACCCAACTCTAATAGTTGGGCTACCTCTACAGCCCAAATGCCTCACACTCTCCTCTCTTCCTCCTCTTCTTCTCTAGTGGATCCTATGGGCTTCCCAAAAAGGTCCATCTCCTTGAGAAAAACACACCCCAAAGCAGCAACTCGCAGAACCACCAGCATTCACTGTGCTTTACAATCTCCCTCGGTTCTTCACTTCCCA…
	qPpNCED3 R	ATGCACGCAACGTGTTTG
MSTRG.12513	qPpNCED1 F	CGACGAGAAGGAGTGGAAATC	>PpNCED1 ATGCCTTCCACTGCTGCAGCAATAACAGGCACATGGGTTAAGCCTGTTACTACTAGAAGACACCACCTTTCTTCTACATACTCTTCAAATTTAGCTACAAACCAATTGGGTTTTCCCCCCTCTTCCTCCTCCAGCTCAATTTTCTTCAGCAGAAAACCCATTCACAGAAAATCAACCCCAGACACACTCACTTGCTCTCTCCAAGCCCCCTCTCTTCTCCAAATCCCCAACCACACCCCTTCCTATCAGCCGCCTTCCTCATCTTCATCAACCACCCTTTTCACTCCCTCCACAACCTCAAACCCAAAAGAAAACAAGACCCAACCTTCTTCTAAATCCTCAAAGCCAGTACCCCAGCAATGGAACTTCCTACAGAGAGCAGCAGCCATG…
	qPpNCED1 R	TACGGAACTCTGGACGGTAA
MSTRG.8118	qPpCHYB F	CGCCTCATCCAATCCTCATAC	>PpCHYB ATGGCGGCTGGGCACTTCGCCGCCACAACCCCCAACCCCATCCGCCTCATCCAATCCTCATACCTCCTCGCAAAACCCAACCCAACTATCTTCTTCCCACCTTCGAATCTTCGCCACCAAAAATCAGCACTTCATTATAGGGCTCGAAGGAAGCTCTGTTTCACTGTCTATGTCGTCATGGAGGACCAAAAGCAGAGTACCCATCTCGAGAATTGCACAGAAAAAGCCCAAGAGGCTGCTCAATCTCAGATCCCAATTGTAATTCCGTCCGTACGTGTGGCTGAGAAGTTGTCCAGAAAGAAATCGGAGAGGTTCACTTATCTTGTTGCTGCTGTGATGTCCAGCTTTGGTATTACTTCCATGGCTGTCATGGCTGTTTATTACAGATTTT…
	qPpCHYB R	GCTTCCTTCGAGCCCTATAATG
MSTRG.5363	qPpZEP F	AGTCCTACTGTCTCTGCATCT	>PpZEP ATGGACTACGAGCCCTACGATAGCAGCGGAACTGATGACGATCTTCCTCCATCACACCAAAATAGAATTCCCAGAGGGGGTCGTGTTGCAGGGAATGGAAGATCTGCTGTGGGTTCCGTCCCATATCCTAGGATGTATGGTGATACTGACATGGAAGCACAAATTCACCAGCTTGAGCAAGAAGCATACAGTTCAGTTCTAAGAGCCTTTAAAGCTCAAGCTGATCTCATTACTTGGGAAAAGGAAAGTCTGATAACAGAACTTAGAAAGGAGTTGAGGCTATCGAACGAGGAGCATAGAGAACTTCTAGGACGGGTTAATGCAGATGATGTCATACGGAGGATAAGGGAGTGGAGACAGGCTGGTGGGGCTCAACTCGGCATGCACAATAC…
	qPpZEP R	CGGTAGCCTGTGGATGAAAT
U6	U6-F	GGAACGATACAGAGAAGATTAGC
	U6-R	TGGAACGCTTCACGAATTTGCG
Prupe.1G551400.1	MYB9TS F	GTGGTCTCAAATGCCGGGAAGAACCGACAACGAA
	MYB9TS R	TGGGTCTCACGAACCTTCGTTGTCGGTTCTTCCCGG
	MYB9mTS F	GTGGTCTCAAATGTTCGaaaaCccccCTTCCCGG
	MYB9mTS R	TGGGTCTCACGAACCCCGGGAAGggggGttttCGAA
pre-mdm-miR858	premiR858 F	GTGGTCTCAAATGtttgtTTCGTTGTCTG
	premiR858 R	TGGGTCTCAaagcCGggagtctagctagtc
