# Supplementary material for: Multiomics analysis provides new insights into the regulatory mechanism of carotenoid biosynthesis in yellow peach peel
Source: Mol Hortic. 2023 Nov 3;3:23. doi: 10.1186/s43897-023-00070-3 (PMC10623742; doi:10.1186/s43897-023-00070-3)
Supplement: Supplementary file 2 — Additional file 2: Table S2. Content of all carotenoids and DACs. [file 43897_2023_70_MOESM2_ESM.xlsx]

## Sheet: Content of carotenoids
Table S2 Content of all carotenoids (ug/g DW)
Sample_ID	90DAF-1	90DAF-2	90DAF-3	105DAF-1	105DAF-2	105DAF-3	120DAF-1	120DAF-2	120DAF-3	QC	QC
α-Carotene	4.51E-01	4.5E-01	5.23E-01	3.78E-01	2.51E-01	2.21E-01	3.53E-01	3.84E-01	4.01E-01	4.41E-01	4.51E-01
β-Carotene	2.59E+01	2.27E+01	2.38E+01	1.73E+01	1.53E+01	1.78E+01	1.98E+01	2.12E+01	1.97E+01	1.97E+01	1.85E+01
(E/Z)-Phytoene	4.61E+00	3.65E+00	3.29E+00	1.03E+01	9.08E+00	1.06E+01	1.67E+01	1.61E+01	1.64E+01	1.97E+01	1.64E+01
γ-Carotene	N/A	N/A	N/A	1.04E-01	1.26E-01	1.2E-01	1.65E-01	1.09E-01	1.32E-01	2.45E-01	2.48E-01
Lycopene	N/A	N/A	N/A	N/A	N/A	N/A	N/A	N/A	N/A	N/A	N/A
Phytofluene	N/A	N/A	N/A	N/A	N/A	N/A	N/A	N/A	N/A	1.93E-01	1.89E-01
ε-Carotene	N/A	N/A	N/A	N/A	N/A	N/A	N/A	N/A	N/A	1.01E-01	1.04E-01
α-Cryptoxanthin	2.59E-02	2.99E-02	3.03E-02	4.22E-02	3.19E-02	3.3E-02	2.27E-02	2.42E-02	2.99E-02	1.17E-01	1.21E-01
Apocarotenal	2.75E-01	2.77E-01	2.81E-01	2.79E-01	2.75E-01	2.85E-01	2.85E-01	2.79E-01	2.75E-01	3.2E-01	3.14E-01
β-Cryptoxanthin	1.58E+00	1.33E+00	1.41E+00	2.85E+00	2.75E+00	3.15E+00	2.39E+00	2.46E+00	2.26E+00	2.47E+00	2.23E+00
echinenone	3.99E-03	1.99E-03	2.02E-03	4.02E-03	3.99E-03	4.12E-03	2.06E-03	2.02E-03	3.99E-03	9.74E-02	9.57E-02
Antheraxanthin	5.15E-01	6.2E-01	5.45E-01	5.42E-01	4.37E-01	4.31E-01	9.11E-01	1E+00	8.04E-01	9.7E-01	8.85E-01
canthaxanthin	2E-03	1.99E-03	2.02E-03	2.01E-03	2E-03	2.06E-03	2.06E-03	2.02E-03	2E-03	1.05E-01	1.04E-01
Neoxanthin	1.43E+01	1.31E+01	1.38E+01	4.32E+00	3.67E+00	4.41E+00	2.47E+00	2.81E+00	2.5E+00	2.66E+00	2.42E+00
Lutein	1.1E+02	9.54E+01	1.04E+02	4.5E+01	3.91E+01	4.56E+01	1.69E+01	1.81E+01	1.63E+01	1.82E+01	1.6E+01
Zeaxanthin	8.1E-01	5.96E-01	6.38E-01	1.19E+00	9.2E-01	1.16E+00	2.08E+00	2.08E+00	1.78E+00	2.13E+00	1.84E+00
Violaxanthin	3.37E+00	4.1E+00	3.6E+00	2E+00	1.5E+00	2E+00	2.12E+00	2.57E+00	2.12E+00	2.49E+00	2.07E+00
β-citraurin	N/A	N/A	N/A	N/A	N/A	N/A	N/A	N/A	N/A	2.09E-01	2.05E-01
Capsanthin	N/A	N/A	N/A	N/A	N/A	N/A	N/A	N/A	N/A	1.05E-01	1.02E-01
Capsorubin	N/A	N/A	N/A	N/A	N/A	N/A	N/A	N/A	N/A	8.15E-02	7.81E-02
Astaxanthin	N/A	N/A	N/A	N/A	N/A	N/A	N/A	N/A	N/A	8.55E-02	8.01E-02
5,6epoxy-luttein dilaurate	3.99E-02	4.58E-02	3.43E-02	1.41E-01	1.36E-01	1.3E-01	N/A	N/A	N/A	N/A	N/A
β-cryptoxanthin myristate	9.98E-02	7.57E-02	4.44E-02	5.24E-01	3.47E-01	3.73E-01	7.94E-01	6.18E-01	8.42E-01	8.49E-01	8.87E-01
β-cryptoxanthin oleate	1.44E-01	1.95E-01	1.86E-01	1.64E+00	1.28E+00	1.51E+00	4.89E+00	4.97E+00	4.87E+00	5.41E+00	4.82E+00
β-cryptoxanthin laurate	4.69E-01	3.49E-01	1.49E-01	2.25E+00	1.75E+00	2.19E+00	5.07E+00	4.4E+00	4.07E+00	4.19E+00	3.87E+00
β-cryptoxanthin palmitate	2.22E-01	2.71E-01	2.18E-01	3.76E+00	2.97E+00	1.19E+00	8.97E+00	1.04E+01	9.52E+00	8.71E+00	8.96E+00
antheraxanthin dipalmitate	6.13E-01	5.72E-01	5.21E-01	1.2E+00	9.38E-01	1E+00	1.23E+00	1.44E+00	1.44E+00	1.36E+00	1.49E+00
neochrome palmitate	1.52E-01	1.39E-01	1.6E-01	1.37E-01	1.92E-01	1.9E-01	2.64E-01	1.49E-01	1.46E-01	1.27E-01	1.6E-01
lutein dimyristate	2.4E-01	2.39E-01	2.28E-01	1.01E+00	7.86E-01	8.85E-01	1.15E+00	1.41E+00	1.43E+00	1.43E+00	1.44E+00
lutein distearate	8.18E-02	1.18E-01	1.13E-01	1.49E-01	1.48E-01	1.96E-01	1.4E-01	9.29E-02	1.06E-01	1.47E-01	1.33E-01
lutein dioleate	5.13E-01	5.12E-01	4.85E-01	1.69E+00	1.26E+00	1.51E+00	2.12E+00	2.53E+00	2.26E+00	2.54E+00	2.25E+00
lutein dilaurate	1.3E+00	1.06E+00	1.11E+00	3.9E+00	2.83E+00	3.55E+00	3.4E+00	3.62E+00	3.19E+00	3.26E+00	3.55E+00
lutein dipalmitate	9.92E-01	8.45E-01	8.59E-01	2.67E+00	2.44E+00	2.89E+00	3.61E+00	3.6E+00	3.45E+00	4.53E+00	3.87E+00
lutein caprate	5.15E-01	3.73E-01	4.75E-01	9.76E-01	9.26E-01	1.07E+00	6.52E-01	6.34E-01	5.97E-01	5.73E-01	5.8E-01
lutein myristate	6.81E-01	5.46E-01	6.32E-01	1.36E+00	1.37E+00	1.67E+00	1.2E+00	1.05E+00	1.11E+00	1.13E+00	9.79E-01
lutein oleate	1.23E+00	9.86E-01	1.05E+00	3.17E+00	3.05E+00	3.28E+00	3.3E+00	3.7E+00	3.29E+00	3.5E+00	2.91E+00
lutein laurate	1.63E+00	1.25E+00	1.58E+00	3.86E+00	3.65E+00	4.02E+00	N/A	3.01E+00	2.63E+00	N/A	N/A
lutein palmitate	3.63E+00	3.11E+00	3.62E+00	7.65E+00	7.37E+00	8E+00	5.26E+00	6.06E+00	5.39E+00	4.75E+00	4.49E+00
zeaxanthin dilaurate	9.98E-03	9.96E-03	N/A	1.27E-01	1.36E-01	9.48E-02	8.45E-02	6.06E-03	1.4E-01	8.15E-02	8.4E-02
zeaxanthin dipalmitate	8.74E-01	6.12E-01	6.55E-01	1.53E+00	2E+00	2.06E+00	2.49E+00	2.26E+00	2.18E+00	2.52E+00	2.34E+00
zeaxanthin-oleate-palmitate	1.8E-02	9.96E-03	N/A	5.54E-01	4.87E-01	6.85E-01	1.31E+00	1.46E+00	1.28E+00	1.08E+00	8.89E-01
zeaxanthin-laurate-palmitate	1.2E-02	1.79E-02	3.84E-02	3.69E-01	2.83E-01	5.07E-01	5.09E-01	6.22E-01	4.73E-01	5.27E-01	3.96E-01
zeaxanthin palmitate	3.21E-01	3.09E-01	2.61E-01	8.51E-01	6.35E-01	9.86E-01	9.42E-01	8.2E-01	8.2E-01	9.82E-01	9.45E-01
violaxanthin dibutyrate	7.64E-01	7.49E-01	7.96E-01	4.56E-01	4.21E-01	5.13E-01	5.59E-01	5.9E-01	5.19E-01	5.35E-01	5.2E-01
violaxanthin dioleate	1.8E-02	1.99E-03	4.04E-03	5.02E-02	N/A	7.42E-02	1.73E-01	2.53E-01	1.5E-01	2.43E-01	2.15E-01
violaxanthin dilaurate	6.59E-02	4.18E-02	3.43E-02	1.39E-01	1.44E-01	1.86E-01	2.54E-01	2.55E-01	1.94E-01	2.33E-01	2.36E-01
violaxanthin dipalmitate	7.41E-01	6.57E-01	6.95E-01	1.44E+00	9.56E-01	1.25E+00	2.25E+00	2.55E+00	2.24E+00	2.43E+00	2.25E+00
violaxanthin myristate	2.53E-01	2.73E-01	2.46E-01	7.75E-01	6.05E-01	8.52E-01	1.85E+00	1.78E+00	1.72E+00	1.65E+00	1.46E+00
violaxanthin-myristate-laurate	1.6E-02	1.39E-02	1.62E-02	7.63E-02	9.18E-02	1.26E-01	1.46E-01	1.7E-01	2.06E-01	1.39E-01	1.76E-01
violaxanthin-myristate-palmitate	3.99E-03	3.98E-03	2.02E-03	N/A	4.39E-02	4.95E-02	3.09E-02	1.07E-01	6.99E-02	6.36E-02	6.64E-02
violaxanthin laurate	2.36E-01	2.35E-01	2.73E-01	9.54E-01	7.98E-01	1.1E+00	2.27E+00	2.01E+00	1.82E+00	1.88E+00	1.79E+00
violaxanthin palmitate	4.25E+00	4.52E+00	4.53E+00	1.37E+01	1.07E+01	1.31E+01	2.64E+01	2.95E+01	2.87E+01	2.86E+01	2.64E+01
rubixanthin palmitate	N/A	N/A	N/A	1.76E+00	1.49E+00	1.74E+00	5.09E+00	5.21E+00	5.39E+00	4.97E+00	4.73E+00
zeaxanthin-myristate-palmitate	N/A	N/A	N/A	8.84E-02	8.38E-02	2.06E-02	1.4E-01	1.54E-01	9.58E-02	1.09E-01	8.2E-02
zeaxanthin-palmitate-stearate	N/A	N/A	N/A	8.03E-02	8.18E-02	8.25E-02	3.3E-02	3.23E-02	3.99E-03	3.18E-02	3.71E-02
zeaxanthin dimyristate	N/A	N/A	N/A	1.81E-02	3.59E-02	4.74E-02	N/A	1.21E-02	5.39E-02	4.77E-02	4.1E-02
rubixanthin caprate	N/A	N/A	N/A	N/A	1.4E-02	1.65E-02	3.3E-02	N/A	5.19E-02	N/A	N/A
violaxanthin dimyristate	N/A	N/A	N/A	1.41E-02	3.99E-03	N/A	N/A	2.02E-03	3.99E-03	7.95E-03	5.86E-03
violaxanthin-myristate-oleate	N/A	N/A	N/A	1.41E-02	1.4E-02	1.86E-02	4.74E-02	3.84E-02	2.59E-02	4.37E-02	4.3E-02
violaxanthin palmitoleate	N/A	N/A	N/A	1.2E-02	1.6E-02	1.03E-02	1.11E-01	1.13E-01	1.04E-01	1.05E-01	1.04E-01
rubixanthin laurate	N/A	N/A	N/A	N/A	N/A	N/A	3.69E-01	3.31E-01	3.41E-01	4.45E-01	3.67E-01
5,6epoxy-lutein-caprate-palmitate	N/A	N/A	N/A	N/A	N/A	N/A	N/A	N/A	N/A	N/A	N/A
lutein stearate	N/A	N/A	N/A	N/A	N/A	N/A	N/A	N/A	N/A	N/A	N/A
rubixanthin myristate	N/A	N/A	N/A	N/A	N/A	N/A	N/A	N/A	N/A	N/A	N/A
zeaxanthin myristoleate	N/A	N/A	N/A	N/A	N/A	N/A	N/A	N/A	N/A	N/A	N/A
zeaxanthin-caprate-laurate	N/A	N/A	N/A	N/A	N/A	N/A	N/A	N/A	N/A	N/A	N/A
zeaxanthin-laurate-myristate	N/A	N/A	N/A	N/A	N/A	N/A	N/A	N/A	N/A	N/A	N/A
violaxanthin-myristate-caprate	N/A	N/A	N/A	N/A	N/A	N/A	N/A	N/A	N/A	N/A	N/A
Content of carotenes	30.961	26.8	27.613	27.812	24.757	28.741	37.018	37.793	36.633
Content of xanthophylls	130.882	115.457	124.308	56.2292	48.6899	57.0752	27.1828	29.3272	26.0749
Content of carotenes and xanthophylls	161.843	142.257	151.921	84.0412	73.4469	85.8162	64.2008	67.1202	62.7079
Content of all carotenoids	182.337	160.81	171.246	130.807	114.3	131.2	127.583	136.17	127.837
Ratio of carotene and xanthophylls (%)	88.7602	88.4627	88.7154	64.2484	64.258	65.4089	50.321	49.2915	49.0529
N/A, No data.

## Sheet: 90DAF_vs_105DAF
Table S2 Differentially accumulated carotenoids between 90DAF and 105DAF
Meta ID	Compounds	Class	Fold Change	Log2FC	Type
C09	Lutein	Xanthophylls	0.419198	-1.25429	down
C07	Neoxanthin	Xanthophylls	0.300971	-1.7323	down
C05	Violaxanthin	Xanthophylls	0.496838	-1.00915	down
C02	Antheraxanthin	Xanthophylls	0.839286	-0.252766	insig
C12	Apocarote--l	Xanthophylls	1.0072	0.0103543	insig
C11	Astaxanthin	Xanthophylls	N/A	N/A	insig
canthaxanthin	canthaxanthin	Xanthophylls	1.00998	0.0143315	insig
C14	Capsanthin	Xanthophylls	N/A	N/A	insig
C18	Capsorubin	Xanthophylls	N/A	N/A	insig
echinenone	echinenone	Xanthophylls	1.51625	0.600508	insig
C04	Zeaxanthin	Xanthophylls	1.5998	0.677895	insig
C17	α-Cryptoxanthin	Xanthophylls	1.2439	0.314873	insig
β-citraurin	β-citraurin	Xanthophylls	N/A	N/A	insig
5,6epoxy-lut(C10:0/C16:0)	5,6epoxy-lutein-caprate-palmitate	Carotenoid esters	N/A	N/A	insig
anther(C16:0/C16:0)	antheraxanthin dipalmitate	Carotenoid esters	1.83939	0.879228	insig
lut(C18:0/C18:0)	lutein distearate	Carotenoid esters	1.57609	0.656347	insig
lut(C18:0)	lutein stearate	Carotenoid esters	N/A	N/A	insig
neoc(C16:0)	neochrome palmitate	Carotenoid esters	1.15078	0.202607	insig
rub(C10:0)	rubixanthin caprate	Carotenoid esters	N/A	N/A	insig
rub(C12:0)	rubixanthin laurate	Carotenoid esters	N/A	N/A	insig
rub(C14:0)	rubixanthin myristate	Carotenoid esters	N/A	N/A	insig
rub(C16:0)	rubixanthin palmitate	Carotenoid esters	N/A	N/A	insig
vio(C4:0/4:0)	violaxanthin dibutyrate	Carotenoid esters	0.601992	-0.732183	insig
vio(C14:0/C14:0)	violaxanthin dimyristate	Carotenoid esters	N/A	N/A	insig
vio(C16:0/C16:0)	violaxanthin dipalmitate	Carotenoid esters	1.742	0.800742	insig
vio(C16:1)	violaxanthin palmitoleate	Carotenoid esters	N/A	N/A	insig
vio(C10:0/C14:0)	violaxanthin-myristate-caprate	Carotenoid esters	N/A	N/A	insig
vio(C14:0/C18:1)	violaxanthin-myristate-oleate	Carotenoid esters	N/A	N/A	insig
zea(C14:0/C14:0)	zeaxanthin dimyristate	Carotenoid esters	N/A	N/A	insig
zea(C14:1)	zeaxanthin myristoleate	Carotenoid esters	N/A	N/A	insig
zea(C10:0/C12:0)	zeaxanthin-caprate-laurate	Carotenoid esters	N/A	N/A	insig
zea(C12:0/C14:0)	zeaxanthin-laurate-myristate	Carotenoid esters	N/A	N/A	insig
zea(C14:0/C16:0)	zeaxanthin-myristate-palmitate	Carotenoid esters	N/A	N/A	insig
zea(C16:0/C18:0)	zeaxanthin-palmitate-stearate	Carotenoid esters	N/A	N/A	insig
C03	Lycopene	Carotene	N/A	N/A	insig
C13	Phytofluene	Carotene	N/A	N/A	insig
C01	α-Carotene	Carotene	0.59691	-0.744414	insig
C08	β-Carotene	Carotene	0.696133	-0.522566	insig
C06	γ-Carotene	Carotene	N/A	N/A	insig
C16	ε-Carotene	Carotene	N/A	N/A	insig
C10	β-Cryptoxanthin	Xanthophylls	2.02546	1.01825	up
5,6epoxy-lut(C12:0/C12:0)	5,6epoxy-luttein dilaurate	Carotenoid esters	3.39167	1.76199	up
lut(C10:0)	lutein caprate	Carotenoid esters	2.18048	1.12465	up
lut(C12:0/C12:0)	lutein dilaurate	Carotenoid esters	2.96254	1.56683	up
lut(C14:0/C14:0)	lutein dimyristate	Carotenoid esters	3.79208	1.92299	up
lut(C18:1/C18:1)	lutein dioleate	Carotenoid esters	2.95364	1.5625	up
lut(C16:0/C16:0)	lutein dipalmitate	Carotenoid esters	2.96736	1.56918	up
lut(C12:0)	lutein laurate	Carotenoid esters	2.5852	1.37028	up
lut(C14:0)	lutein myristate	Carotenoid esters	2.36686	1.24298	up
lut(C18:1)	lutein oleate	Carotenoid esters	2.90876	1.5404	up
lut(C16:0)	lutein palmitate	Carotenoid esters	2.22201	1.15186	up
vio(C12:0/C12:0)	violaxanthin dilaurate	Carotenoid esters	3.30282	1.7237	up
vio(C18:1/C18:1)	violaxanthin dioleate	Carotenoid esters	7.76529	2.95704	up
vio(C12:0)	violaxanthin laurate	Carotenoid esters	3.83333	1.9386	up
vio(C14:0)	violaxanthin myristate	Carotenoid esters	2.89119	1.53166	up
vio(C16:0)	violaxanthin palmitate	Carotenoid esters	2.81955	1.49546	up
vio(C12:0/C14:0)	violaxanthin-myristate-laurate	Carotenoid esters	6.37961	2.67347	up
vio(C14:0/C16:0)	violaxanthin-myristate-palmitate	Carotenoid esters	14.024	3.80983	up
zea(C12:0/C12:0)	zeaxanthin dilaurate	Carotenoid esters	11.9626	3.58045	up
zea(C16:0/C16:0)	zeaxanthin dipalmitate	Carotenoid esters	2.61093	1.38456	up
zea(C16:0)	zeaxanthin palmitate	Carotenoid esters	2.77441	1.47218	up
zea(C12:0/C16:0)	zeaxanthin-laurate-palmitate	Carotenoid esters	16.9693	4.08485	up
zea(C18:1/C16:0)	zeaxanthin-oleate-palmitate	Carotenoid esters	41.154	5.36296	up
β-cryp(C12:0)	β-cryptoxanthin laurate	Carotenoid esters	6.40124	2.67835	up
β-cryp(C14:0)	β-cryptoxanthin myristate	Carotenoid esters	5.65712	2.50007	up
β-cryp(C18:1)	β-cryptoxanthin oleate	Carotenoid esters	8.4381	3.07692	up
β-cryp(C16:0)	β-cryptoxanthin palmitate	Carotenoid esters	11.1392	3.47758	up
C15	(E/Z)-Phytoene	Carotene	2.59567	1.37611	up

## Sheet: 90DAF_vs_120DAF
Table S2 Differentially accumulated carotenoids between 90DAF and 120DAF
Meta ID	Compounds	Class	Fold Change	LogFC	Type
C09	Lutein	Xanthophylls	0.165805	-2.59244	down
C07	Neoxanthin	Xanthophylls	0.188835	-2.4048	down
C03	Lycopene	Carotene	N/A	N/A	insig
C13	Phytofluene	Carotene	N/A	N/A	insig
C01	α-Carotene	Carotene	0.799157	-0.323449	insig
C08	β-Carotene	Carotene	0.838398	-0.254293	insig
C06	γ-Carotene	Carotene	N/A	N/A	insig
C16	ε-Carotene	Carotene	N/A	N/A	insig
5,6epoxy-lut(C10:0/C16:0)	5,6epoxy-lutein-caprate-palmitate	Carotenoid esters	N/A	N/A	insig
5,6epoxy-lut(C12:0/C12:0)	5,6epoxy-luttein dilaurate	Carotenoid esters	N/A	N/A	insig
lut(C10:0)	lutein caprate	Carotenoid esters	1.38151	0.466247	insig
lut(C18:0/C18:0)	lutein distearate	Carotenoid esters	1.08344	0.115619	insig
lut(C12:0)	lutein laurate	Carotenoid esters	1.89686	0.923614	insig
lut(C14:0)	lutein myristate	Carotenoid esters	1.80742	0.853934	insig
lut(C16:0)	lutein palmitate	Carotenoid esters	1.61293	0.689688	insig
lut(C18:0)	lutein stearate	Carotenoid esters	N/A	N/A	insig
neoc(C16:0)	neochrome palmitate	Carotenoid esters	1.23947	0.309721	insig
rub(C10:0)	rubixanthin caprate	Carotenoid esters	N/A	N/A	insig
rub(C12:0)	rubixanthin laurate	Carotenoid esters	N/A	N/A	insig
rub(C14:0)	rubixanthin myristate	Carotenoid esters	N/A	N/A	insig
rub(C16:0)	rubixanthin palmitate	Carotenoid esters	N/A	N/A	insig
vio(C4:0/4:0)	violaxanthin dibutyrate	Carotenoid esters	0.722391	-0.469149	insig
vio(C14:0/C14:0)	violaxanthin dimyristate	Carotenoid esters	N/A	N/A	insig
vio(C16:1)	violaxanthin palmitoleate	Carotenoid esters	N/A	N/A	insig
vio(C10:0/C14:0)	violaxanthin-myristate-caprate	Carotenoid esters	N/A	N/A	insig
vio(C14:0/C18:1)	violaxanthin-myristate-oleate	Carotenoid esters	N/A	N/A	insig
zea(C14:0/C14:0)	zeaxanthin dimyristate	Carotenoid esters	N/A	N/A	insig
zea(C14:1)	zeaxanthin myristoleate	Carotenoid esters	N/A	N/A	insig
zea(C10:0/C12:0)	zeaxanthin-caprate-laurate	Carotenoid esters	N/A	N/A	insig
zea(C12:0/C14:0)	zeaxanthin-laurate-myristate	Carotenoid esters	N/A	N/A	insig
zea(C14:0/C16:0)	zeaxanthin-myristate-palmitate	Carotenoid esters	N/A	N/A	insig
zea(C16:0/C18:0)	zeaxanthin-palmitate-stearate	Carotenoid esters	N/A	N/A	insig
C02	Antheraxanthin	Xanthophylls	1.61607	0.692491	insig
C12	Apocarote--l	Xanthophylls	1.0072	0.0103543	insig
C11	Astaxanthin	Xanthophylls	N/A	N/A	insig
canthaxanthin	canthaxanthin	Xanthophylls	1.01165	0.0167063	insig
C14	Capsanthin	Xanthophylls	N/A	N/A	insig
C18	Capsorubin	Xanthophylls	N/A	N/A	insig
echinenone	echinenone	Xanthophylls	1.00875	0.0125687	insig
C05	Violaxanthin	Xanthophylls	0.615176	-0.700929	insig
C17	α-Cryptoxanthin	Xanthophylls	0.891986	-0.164907	insig
β-citraurin	β-citraurin	Xanthophylls	N/A	N/A	insig
C10	β-Cryptoxanthin	Xanthophylls	1.64583	0.718818	insig
C15	(E/Z)-Phytoene	Carotene	4.25974	2.09077	up
anther(C16:0/C16:0)	antheraxanthin dipalmitate	Carotenoid esters	2.40914	1.26852	up
lut(C12:0/C12:0)	lutein dilaurate	Carotenoid esters	2.94236	1.55698	up
lut(C14:0/C14:0)	lutein dimyristate	Carotenoid esters	5.64356	2.49661	up
lut(C18:1/C18:1)	lutein dioleate	Carotenoid esters	4.57616	2.19414	up
lut(C16:0/C16:0)	lutein dipalmitate	Carotenoid esters	3.95401	1.98332	up
lut(C18:1)	lutein oleate	Carotenoid esters	3.15064	1.65565	up
vio(C12:0/C12:0)	violaxanthin dilaurate	Carotenoid esters	4.9507	2.30763	up
vio(C18:1/C18:1)	violaxanthin dioleate	Carotenoid esters	23.97	4.58316	up
vio(C16:0/C16:0)	violaxanthin dipalmitate	Carotenoid esters	3.36359	1.75	up
vio(C12:0)	violaxanthin laurate	Carotenoid esters	8.19892	3.03543	up
vio(C14:0)	violaxanthin myristate	Carotenoid esters	6.93005	2.79287	up
vio(C16:0)	violaxanthin palmitate	Carotenoid esters	6.3609	2.66923	up
vio(C12:0/C14:0)	violaxanthin-myristate-laurate	Carotenoid esters	11.3232	3.50121	up
vio(C14:0/C16:0)	violaxanthin-myristate-palmitate	Carotenoid esters	20.8008	4.37857	up
zea(C12:0/C12:0)	zeaxanthin dilaurate	Carotenoid esters	7.70846	2.94644	up
zea(C16:0/C16:0)	zeaxanthin dipalmitate	Carotenoid esters	3.23681	1.69457	up
zea(C16:0)	zeaxanthin palmitate	Carotenoid esters	2.89787	1.53499	up
zea(C12:0/C16:0)	zeaxanthin-laurate-palmitate	Carotenoid esters	23.4846	4.55364	up
zea(C18:1/C16:0)	zeaxanthin-oleate-palmitate	Carotenoid esters	96.5665	6.59345	up
β-cryp(C12:0)	β-cryptoxanthin laurate	Carotenoid esters	14.0021	3.80757	up
β-cryp(C14:0)	β-cryptoxanthin myristate	Carotenoid esters	10.2501	3.35757	up
β-cryp(C18:1)	β-cryptoxanthin oleate	Carotenoid esters	28.0571	4.8103	up
β-cryp(C16:0)	β-cryptoxanthin palmitate	Carotenoid esters	40.6329	5.34458	up
C04	Zeaxanthin	Xanthophylls	2.90607	1.53907	up

## Sheet: 105DAF_vs_120DAF
Table S2 Differentially accumulated carotenoids between 105DAF and 120DAF
Meta ID	Compounds	Class	Fold Change	LogFC	Type
C09	Lutein	Carotenoid esters	0.395528	-1.33815	down
vio(C14:0/C14:0)	violaxanthin dimyristate	Carotenoid esters	0.332228	-1.58976	down
zea(C16:0/C18:0)	zeaxanthin-palmitate-stearate	Xanthophylls	0.283279	-1.81971	down
C15	(E/Z)-Phytoene	Carotene	1.64109	0.714658	insig
5,6epoxy-lut(C10:0/C16:0)	5,6epoxy-lutein-caprate-palmitate	Carotene	N/A	N/A	insig
5,6epoxy-lut(C12:0/C12:0)	5,6epoxy-luttein dilaurate	Carotene	N/A	N/A	insig
C02	Antheraxanthin	Carotene	1.92553	0.945257	insig
anther(C16:0/C16:0)	antheraxanthin dipalmitate	Carotene	1.30975	0.389293	insig
C12	Apocarote--l	Carotene	1	0	insig
C11	Astaxanthin	Carotene	N/A	N/A	insig
canthaxanthin	canthaxanthin	Carotenoid esters	1.00165	0.00237481	insig
C14	Capsanthin	Carotenoid esters	N/A	N/A	insig
C18	Capsorubin	Carotenoid esters	N/A	N/A	insig
echinenone	echinenone	Carotenoid esters	0.665293	-0.587939	insig
lut(C10:0)	lutein caprate	Carotenoid esters	0.63358	-0.658401	insig
lut(C12:0/C12:0)	lutein dilaurate	Carotenoid esters	0.993191	-0.0098574	insig
lut(C14:0/C14:0)	lutein dimyristate	Carotenoid esters	1.48825	0.573618	insig
lut(C18:1/C18:1)	lutein dioleate	Carotenoid esters	1.54933	0.631642	insig
lut(C16:0/C16:0)	lutein dipalmitate	Carotenoid esters	1.3325	0.414136	insig
lut(C18:0/C18:0)	lutein distearate	Carotenoid esters	0.687424	-0.540728	insig
lut(C12:0)	lutein laurate	Carotenoid esters	0.733738	-0.446663	insig
lut(C14:0)	lutein myristate	Carotenoid esters	0.763636	-0.389042	insig
lut(C18:1)	lutein oleate	Carotenoid esters	1.08316	0.115244	insig
lut(C16:0)	lutein palmitate	Carotenoid esters	0.725891	-0.462176	insig
lut(C18:0)	lutein stearate	Carotenoid esters	N/A	N/A	insig
C03	Lycopene	Carotenoid esters	N/A	N/A	insig
neoc(C16:0)	neochrome palmitate	Carotenoid esters	1.07707	0.107114	insig
C07	Neoxanthin	Carotenoid esters	0.627419	-0.672498	insig
C13	Phytofluene	Carotenoid esters	N/A	N/A	insig
rub(C12:0)	rubixanthin laurate	Carotenoid esters	N/A	N/A	insig
rub(C14:0)	rubixanthin myristate	Carotenoid esters	N/A	N/A	insig
C05	Violaxanthin	Carotenoid esters	1.23818	0.308223	insig
vio(C4:0/4:0)	violaxanthin dibutyrate	Carotenoid esters	1.2	0.263034	insig
vio(C12:0/C12:0)	violaxanthin dilaurate	Carotenoid esters	1.49893	0.583937	insig
vio(C16:0/C16:0)	violaxanthin dipalmitate	Carotenoid esters	1.93088	0.949261	insig
vio(C10:0/C14:0)	violaxanthin-myristate-caprate	Carotenoid esters	N/A	N/A	insig
vio(C12:0/C14:0)	violaxanthin-myristate-laurate	Carotenoid esters	1.77491	0.827743	insig
vio(C14:0/C16:0)	violaxanthin-myristate-palmitate	Carotenoid esters	1.48323	0.568739	insig
C04	Zeaxanthin	Carotenoid esters	1.81651	0.861172	insig
zea(C12:0/C12:0)	zeaxanthin dilaurate	Carotenoid esters	0.644382	-0.634011	insig
zea(C14:0/C14:0)	zeaxanthin dimyristate	Carotenoid esters	0.976331	-0.0345572	insig
zea(C16:0/C16:0)	zeaxanthin dipalmitate	Carotenoid esters	1.23971	0.310007	insig
zea(C14:1)	zeaxanthin myristoleate	Carotenoid esters	N/A	N/A	insig
zea(C16:0)	zeaxanthin palmitate	Carotenoid esters	1.0445	0.0628103	insig
zea(C10:0/C12:0)	zeaxanthin-caprate-laurate	Carotenoid esters	N/A	N/A	insig
zea(C12:0/C14:0)	zeaxanthin-laurate-myristate	Carotenoid esters	N/A	N/A	insig
zea(C12:0/C16:0)	zeaxanthin-laurate-palmitate	Carotenoid esters	1.38395	0.468794	insig
C01	α-Carotene	Xanthophylls	1.33882	0.420966	insig
C17	α-Cryptoxanthin	Xanthophylls	0.717087	-0.47978	insig
C08	β-Carotene	Xanthophylls	1.20437	0.268273	insig
β-citraurin	β-citraurin	Xanthophylls	N/A	N/A	insig
C10	β-Cryptoxanthin	Xanthophylls	0.812571	-0.299433	insig
β-cryp(C14:0)	β-cryptoxanthin myristate	Xanthophylls	1.8119	0.857501	insig
C06	γ-Carotene	Xanthophylls	1.16	0.214125	insig
C16	ε-Carotene	Xanthophylls	N/A	N/A	insig
rub(C10:0)	rubixanthin caprate	Carotenoid esters	2.78361	1.47696	up
rub(C16:0)	rubixanthin palmitate	Carotenoid esters	3.14429	1.65273	up
vio(C18:1/C18:1)	violaxanthin dioleate	Carotenoid esters	3.08682	1.62612	up
vio(C12:0)	violaxanthin laurate	Carotenoid esters	2.13885	1.09684	up
vio(C14:0)	violaxanthin myristate	Carotenoid esters	2.39695	1.2612	up
vio(C16:0)	violaxanthin palmitate	Carotenoid esters	2.256	1.17377	up
vio(C16:1)	violaxanthin palmitoleate	Carotenoid esters	8.56397	3.09828	up
vio(C14:0/C18:1)	violaxanthin-myristate-oleate	Carotenoid esters	2.39186	1.25813	up
zea(C14:0/C16:0)	zeaxanthin-myristate-palmitate	Xanthophylls	2.02178	1.01563	up
zea(C18:1/C16:0)	zeaxanthin-oleate-palmitate	Xanthophylls	2.34647	1.23049	up
β-cryp(C12:0)	β-cryptoxanthin laurate	Xanthophylls	2.1874	1.12922	up
β-cryp(C18:1)	β-cryptoxanthin oleate	Xanthophylls	3.32506	1.73338	up
β-cryp(C16:0)	β-cryptoxanthin palmitate	Xanthophylls	3.64773	1.867	up
