# Supplementary material for: Multiomics analysis provides new insights into the regulatory mechanism of carotenoid biosynthesis in yellow peach peel
Source: Mol Hortic. 2023 Nov 3;3:23. doi: 10.1186/s43897-023-00070-3 (PMC10623742; doi:10.1186/s43897-023-00070-3)
Supplement: Supplementary file 3 — Additional file 3: Table S3. The DEGs involved in carotenoids synthesis of 90DAF_vs_105DAF, 90DAF_vs_120DAF and 105DAF_vs_120DAF. [file 43897_2023_70_MOESM3_ESM.xlsx]

## Sheet: DEGs of 90DAF_vs_105DAF
Table S3 The DEGs involved in carotenoids synthesis of 90DAF_vs_105DAF
Gene name	gene_id	gene_name	transcript_id	GO	KEGG	KO_ENTRY	EC	Description	trans_type	FPKM.D2_1	FPKM.D2_2	FPKM.D2_3	FPKM.D1_1	FPKM.D1_2	FPKM.D1_3	fc	log2(fc)	pval	qval	regulation	significant
PSY1	MSTRG.16146	Prupe.6G006800	Prupe.6G006800.1	GO:0016740(transferase activity);GO:0009058(biosynthetic process)	00906(Carotenoid biosynthesis)	NA	NA	PHYTOENE SYNTHASE	NA	0.092865	0.382052	0.308541	0.367972	1.07317	1.41846	0.273974	-1.86789	0.0255354	0.0871879	down	yes
PSY2	MSTRG.8526	Prupe.3G013200	Prupe.3G013200.2;Prupe.3G013200.1	GO:0016740(transferase activity);GO:0009058(biosynthetic process);GO:0009058(biosynthetic process)	00906(Carotenoid biosynthesis);00906(Carotenoid biosynthesis)	NA	NA	PHYTOENE SYNTHASE	NA	15.0021	16.6614	6.60734	2.3069	0.39643	0.790664	10.9533	3.4533	1.72e-09	5.87e-08	up	yes
ZDS1	MSTRG.19249	Prupe.6G340000	Prupe.6G340000.1;Prupe.6G340000.2	NA	00906(Carotenoid biosynthesis);00906(Carotenoid biosynthesis)	NA	NA	zeta-carotene desaturase	NA	105.9	86.2879	40.5805	35.2875	25.6924	30.8213	2.53556	1.34231	0.000164679	0.00138073	up	yes
crtISO1	MSTRG.5260	Prupe.1G581000	Prupe.1G581000.1;Prupe.1G581000.2;Prupe.1G581000.3	GO:0055114(oxidation-reduction process);GO:0016491(oxidoreductase activity);GO:0016491(oxidoreductase activity)	NA	NA	NA	FAD/NAD(P)-binding oxidoreductase family protein	NA	0.251391	0.14961	0.099728	2.37671	3.21211	3.08009	0.0577615	-4.11375	3.81e-14	3.44e-12	down	yes
LCYE	MSTRG.21382	Prupe.7G205600	Prupe.7G205600.1	GO:0016705(oxidoreductase activity, acting on paired donors, with incorporation or reduction of molecular oxygen);GO:0016117(carotenoid biosynthetic process)	00906(Carotenoid biosynthesis)	NA	NA	Lycopene beta/epsilon cyclase protein	NA	0.842156	0.777155	0.442677	2.51989	1.21384	3.26016	0.294827	-1.76206	0.00316598	0.0165831	down	yes
LCYB	MSTRG.17355	Prupe.6G135000	Prupe.6G135000.1	GO:0016705(oxidoreductase activity, acting on paired donors, with incorporation or reduction of molecular oxygen);GO:0016117(carotenoid biosynthetic process)	00906(Carotenoid biosynthesis)	NA	NA	lycopene cyclase	NA	30.9362	30.3778	26.8377	15.5439	13.0346	13.4246	2.0987	1.06949	9.38e-05	0.000851321	up	yes
CHYB	MSTRG.8118	Prupe.2G300800	Prupe.2G300800.1	GO:0055114(oxidation-reduction process);GO:0016491(oxidoreductase activity);GO:0006633(fatty acid biosynthetic process);GO:0005506(iron ion binding)	00906(Carotenoid biosynthesis)	NA	NA	beta-hydroxylase 1	NA	52.2086	60.2574	44.0078	35.9272	10.0802	17.1382	2.47798	1.30917	0.000787801	0.00525153	up	yes
VDE1	MSTRG.19393	Prupe.6G356100	Prupe.6G356100.4;Prupe.6G356100.2;Prupe.6G356100.1;Prupe.6G356100.5;Prupe.6G356100.3	GO:0055114(oxidation-reduction process);GO:0046422(violaxanthin de-epoxidase activity);GO:0009507(chloroplast);GO:0009507(chloroplast)	00906(Carotenoid biosynthesis);00906(Carotenoid biosynthesis)	NA	NA	non-photochemical quenching 1	NA	0.563031	0.288015	0.294966	0.861521	1.09963	1.50471	0.330657	-1.59659	0.0106526	0.0440621	down	yes
NCED1	MSTRG.12513	Prupe.4G150100	Prupe.4G150100.1	NA	00906(Carotenoid biosynthesis)	NA	NA	nine-cis-epoxycarotenoid dioxygenase 3	NA	60.5012	160.027	85.1574	31.5797	1.55628	4.13411	8.20189	3.03596	0.000107994	0.000958602	up	yes
NCED2	MSTRG.2279	Prupe.1G255500	Prupe.1G255500.2;Prupe.1G255500.1	NA	00906(Carotenoid biosynthesis);00906(Carotenoid biosynthesis)	NA	NA	nine-cis-epoxycarotenoid dioxygenase 4	NA	7.95901	7.36256	1.70645	3.05281	1.97326	1.37253	2.66121	1.41208	0.00282345	0.0151166	up	yes
NCED3	MSTRG.11912	Prupe.4G082000	Prupe.4G082000.1	NA	00906(Carotenoid biosynthesis)	NA	NA	nine-cis-epoxycarotenoid dioxygenase 5	NA	8.59613	18.4148	5.40337	0.585457	0.053033	0.06244	46.2447	5.53122	3.66e-11	1.89e-09	up	yes

## Sheet: DEGs of 90DAF_vs_120DAF
Table S3 The DEGs involved in carotenoids synthesis of 90DAF_vs_120DAF
Gene name	gene_id	gene_name	transcript_id	GO	KEGG	KO_ENTRY	EC	Description	trans_type	FPKM.D3_1	FPKM.D3_2	FPKM.D3_3	FPKM.D1_1	FPKM.D1_2	FPKM.D1_3	fc	log2(fc)	pval	qval	regulation	significant
PSY1	MSTRG.16146	Prupe.6G006800	Prupe.6G006800.1	GO:0016740(transferase activity);GO:0009058(biosynthetic process)	00906(Carotenoid biosynthesis)	NA	NA	PHYTOENE SYNTHASE	NA	0.200062	0.131188	0.132682	0.367972	1.07317	1.41846	0.162236	-2.62383	0.0030059	0.0166853	down	yes
PSY2	MSTRG.8526	Prupe.3G013200	Prupe.3G013200.2;Prupe.3G013200.1	GO:0016740(transferase activity);GO:0009058(biosynthetic process);GO:0009058(biosynthetic process)	00906(Carotenoid biosynthesis);00906(Carotenoid biosynthesis)	NA	NA	PHYTOENE SYNTHASE	NA	6.48834	20.7304	24.5032	2.3069	0.39643	0.790664	14.8031	3.88783	5.39556e-09	1.90247e-07	up	yes
CHYB1	MSTRG.8118	Prupe.2G300800	Prupe.2G300800.1	GO:0055114(oxidation-reduction process);GO:0016491(oxidoreductase activity);GO:0006633(fatty acid biosynthetic process);GO:0005506(iron ion binding)	00906(Carotenoid biosynthesis)	NA	NA	beta-hydroxylase 1	NA	53.2736	100.323	106.082	35.9272	10.0802	17.1382	4.11238	2.03997	4.13713e-05	0.000454575	up	yes
crtISO1	MSTRG.5260	Prupe.1G581000	Prupe.1G581000.1;Prupe.1G581000.2;Prupe.1G581000.3	GO:0055114(oxidation-reduction process);GO:0016491(oxidoreductase activity);GO:0016491(oxidoreductase activity)	NA	NA	NA	FAD/NAD(P)-binding oxidoreductase family protein	NA	0.128153	0.079102	0.157163	2.37671	3.21211	3.08009	0.0420374	-4.57218	4.03403e-13	3.93381e-11	down	yes
LCYE	MSTRG.21382	Prupe.7G205600	Prupe.7G205600.1	GO:0016705(oxidoreductase activity, acting on paired donors, with incorporation or reduction of molecular oxygen);GO:0016117(carotenoid biosynthetic process)	00906(Carotenoid biosynthesis)	NA	NA	Lycopene beta/epsilon cyclase protein	NA	0.158552	0.753992	0.219484	2.51989	1.21384	3.26016	0.161859	-2.62719	0.000866869	0.00587201	down	yes
NCED1	MSTRG.12513	Prupe.4G150100	Prupe.4G150100.1	NA	00906(Carotenoid biosynthesis)	NA	NA	nine-cis-epoxycarotenoid dioxygenase 3	NA	57.2674	58.8903	174.106	31.5797	1.55628	4.13411	7.78811	2.96127	0.000341103	0.00269585	up	yes
NCED2	MSTRG.2279	Prupe.1G255500	Prupe.1G255500.2;Prupe.1G255500.1	NA	00906(Carotenoid biosynthesis);00906(Carotenoid biosynthesis)	NA	NA	nine-cis-epoxycarotenoid dioxygenase 4	NA	1.23265	8.32449	15.5581	3.05281	1.97326	1.37253	3.92512	1.97274	0.00170853	0.0103725	up	yes
NCED3	MSTRG.11912	Prupe.4G082000	Prupe.4G082000.1	NA	00906(Carotenoid biosynthesis)	NA	NA	nine-cis-epoxycarotenoid dioxygenase 5	NA	2.97423	21.0528	86.4287	0.585457	0.053033	0.06244	157.584	7.29998	9.40371e-10	3.97439e-08	up	yes
VDE	MSTRG.19393	Prupe.6G356100	Prupe.6G356100.4;Prupe.6G356100.2;Prupe.6G356100.1;Prupe.6G356100.5;Prupe.6G356100.3	GO:0055114(oxidation-reduction process);GO:0046422(violaxanthin de-epoxidase activity);GO:0009507(chloroplast);GO:0009507(chloroplast)	00906(Carotenoid biosynthesis);00906(Carotenoid biosynthesis)	NA	NA	non-photochemical quenching 1	NA	0.117221	0.639128	0.298532	0.861521	1.09963	1.50471	0.304363	-1.71613	0.0295705	0.103139	down	yes
ZDS1	MSTRG.19249	Prupe.6G340000	Prupe.6G340000.1;Prupe.6G340000.2	NA	00906(Carotenoid biosynthesis);00906(Carotenoid biosynthesis)	NA	NA	zeta-carotene desaturase	NA	29.4933	103.099	166.003	35.2875	25.6924	30.8213	3.25263	1.7016	0.000667591	0.00472295	up	yes
ZDS2	MSTRG.19217	Prupe.6G337100	Prupe.6G337100.1	NA	NA	NA	NA	zeta-carotene desaturase	NA	0.0492245	0.285587	0.574793	1.38088	1.01283	1.08546	0.261443	-1.93543	0.0327772	0.111659	down	yes
ZEP1	MSTRG.5363	Prupe.2G004500;Prupe.2G004600	Prupe.2G004500.7;Prupe.2G004500.2;Prupe.2G004500.6;Prupe.2G004600.1;Prupe.2G004500.3;Prupe.2G004500.5;Prupe.2G004600.2;Prupe.2G004500.8;Prupe.2G004500.1;Prupe.2G004500.4	GO:0071949(FAD binding);GO:0071949(FAD binding)	00906(Carotenoid biosynthesis);00906(Carotenoid biosynthesis)	NA	NA	zeaxanthin epoxidase (ZEP) (ABA1);Emsy N Terminus (ENT)/ plant Tudor-like domains-containing protein	NA	0.321396	0.527742	0.443684	0.99405	1.39919	1.37315	0.343253	-1.54266	0.0101468	0.0445434	down	yes

## Sheet: DEGs of 105DAF_vs_120DAF
Table S3 The DEGs involved in carotenoids synthesis of 105DAF_vs_120DAF
Gene name	gene_id	gene_name	transcript_id	GO	KEGG	KO_ENTRY	EC	Description	trans_type	FPKM.D3_1	FPKM.D3_2	FPKM.D3_3	FPKM.D2_1	FPKM.D2_2	FPKM.D2_3	fc	log2(fc)	pval	qval	regulation	significant
NCED3	MSTRG.11912	Prupe.4G082000	Prupe.4G082000.1	NA	00906(Carotenoid biosynthesis)	NA	NA	nine-cis-epoxycarotenoid dioxygenase 5	NA	2.97423	21.0528	86.4287	8.59613	18.4148	5.40337	3.40762	1.76876	0.03115	0.549303	up	yes
