# Supplementary material for: Multiomics analysis provides new insights into the regulatory mechanism of carotenoid biosynthesis in yellow peach peel
Source: Mol Hortic. 2023 Nov 3;3:23. doi: 10.1186/s43897-023-00070-3 (PMC10623742; doi:10.1186/s43897-023-00070-3)
Supplement: Supplementary file 4 — Additional file 4: Table S4. Lists of DEGs with DACs PCC ≥ 0.90 and ≤ -0.90. [file 43897_2023_70_MOESM4_ESM.xlsx]

## Sheet: Table S4
Table S4 Lists of DEGs with differentially accumulated carotenoids (DACs) Pearson correlation coefficient (PCC) >= 0.90 and <=-0.90
Gene name	metaName	PCC	PCC_p
MSTRG.6529	5,6 epoxy-luttein dilaurate	-0.962	3.26763e-05
MSTRG.19003	5,6 epoxy-luttein dilaurate	-0.961	3.83821e-05
MSTRG.1508	5,6 epoxy-luttein dilaurate	-0.942	0.000145246
MSTRG.14644	5,6 epoxy-luttein dilaurate	-0.938	0.000181191
MSTRG.1921	5,6 epoxy-luttein dilaurate	-0.927	0.000318453
MSTRG.3357	5,6 epoxy-luttein dilaurate	-0.925	0.000347548
MSTRG.11098	5,6 epoxy-luttein dilaurate	0.901	0.000905578
MSTRG.10917	5,6 epoxy-luttein dilaurate	0.905	0.000797749
MSTRG.14153	5,6 epoxy-luttein dilaurate	0.912	0.000612732
MSTRG.15256	5,6 epoxy-luttein dilaurate	0.914	0.000557143
MSTRG.22278	5,6 epoxy-luttein dilaurate	0.917	0.000502991
MSTRG.3506	5,6 epoxy-luttein dilaurate	0.918	0.000479555
MSTRG.1438	5,6 epoxy-luttein dilaurate	0.922	0.000395543
MSTRG.11483	5,6 epoxy-luttein dilaurate	0.923	0.000389174
MSTRG.20368	5,6 epoxy-luttein dilaurate	0.924	0.000362407
MSTRG.10566	5,6 epoxy-luttein dilaurate	0.927	0.000318063
MSTRG.23449	5,6 epoxy-luttein dilaurate	0.927	0.0003251
MSTRG.15795	5,6 epoxy-luttein dilaurate	0.932	0.00025494
MSTRG.17404	5,6 epoxy-luttein dilaurate	0.933	0.000243703
MSTRG.18957	5,6 epoxy-luttein dilaurate	0.937	0.000198817
MSTRG.9147	5,6 epoxy-luttein dilaurate	0.937	0.000199178
MSTRG.9148	5,6 epoxy-luttein dilaurate	0.94	0.000160575
MSTRG.23142	5,6 epoxy-luttein dilaurate	0.966	2.34753e-05
MSTRG.20622	β-Cryptoxanthin	-0.989	5.016e-07
MSTRG.17180	β-Cryptoxanthin	-0.987	8.319e-07
MSTRG.4272	β-Cryptoxanthin	-0.981	3.1514e-06
MSTRG.13793	β-Cryptoxanthin	-0.977	6.2731e-06
MSTRG.20528	β-Cryptoxanthin	-0.974	8.8947e-06
MSTRG.6624	β-Cryptoxanthin	-0.973	1.09547e-05
MSTRG.1150	β-Cryptoxanthin	-0.972	1.17892e-05
MSTRG.22110	β-Cryptoxanthin	-0.971	1.261e-05
MSTRG.24142	β-Cryptoxanthin	-0.97	1.54544e-05
MSTRG.5170	β-Cryptoxanthin	-0.97	1.41532e-05
MSTRG.21143	β-Cryptoxanthin	-0.968	1.94158e-05
Prupe.8G185800	β-Cryptoxanthin	-0.966	2.22287e-05
MSTRG.15913	β-Cryptoxanthin	-0.965	2.45724e-05
MSTRG.24361	β-Cryptoxanthin	-0.965	2.48834e-05
MSTRG.3567	β-Cryptoxanthin	-0.965	2.46426e-05
MSTRG.5513	β-Cryptoxanthin	-0.965	2.44152e-05
MSTRG.10803	β-Cryptoxanthin	-0.964	2.69194e-05
MSTRG.18699	β-Cryptoxanthin	-0.964	2.74794e-05
MSTRG.19523	β-Cryptoxanthin	-0.963	3.15931e-05
MSTRG.22024	β-Cryptoxanthin	-0.962	3.40153e-05
MSTRG.14943	β-Cryptoxanthin	-0.961	3.7746e-05
MSTRG.18233	β-Cryptoxanthin	-0.961	3.66937e-05
MSTRG.6444	β-Cryptoxanthin	-0.961	3.70172e-05
MSTRG.20208	β-Cryptoxanthin	-0.96	4.22931e-05
Prupe.2G284600	β-Cryptoxanthin	-0.959	4.54027e-05
MSTRG.14937	β-Cryptoxanthin	-0.958	4.92585e-05
MSTRG.24350	β-Cryptoxanthin	-0.958	4.71987e-05
MSTRG.10100	β-Cryptoxanthin	-0.957	5.23132e-05
MSTRG.10412	β-Cryptoxanthin	-0.957	5.01982e-05
MSTRG.12384	β-Cryptoxanthin	-0.957	5.24282e-05
MSTRG.18385	β-Cryptoxanthin	-0.957	5.27748e-05
MSTRG.21891	β-Cryptoxanthin	-0.957	5.01361e-05
MSTRG.7415	β-Cryptoxanthin	-0.957	5.10578e-05
MSTRG.880	β-Cryptoxanthin	-0.957	5.11862e-05
MSTRG.24048	β-Cryptoxanthin	-0.956	5.44664e-05
MSTRG.405	β-Cryptoxanthin	-0.956	5.7487e-05
Prupe.7G265200	β-Cryptoxanthin	-0.956	5.7483e-05
MSTRG.12402	β-Cryptoxanthin	-0.955	6.23138e-05
MSTRG.17190	β-Cryptoxanthin	-0.955	6.1634e-05
MSTRG.5707	β-Cryptoxanthin	-0.955	6.20657e-05
MSTRG.8250	β-Cryptoxanthin	-0.955	5.94124e-05
MSTRG.19550	β-Cryptoxanthin	-0.954	6.61138e-05
MSTRG.21603	β-Cryptoxanthin	-0.954	6.43406e-05
MSTRG.19085	β-Cryptoxanthin	-0.953	7.33439e-05
MSTRG.9999	β-Cryptoxanthin	-0.953	6.88071e-05
MSTRG.20469	β-Cryptoxanthin	-0.952	7.41477e-05
MSTRG.3426	β-Cryptoxanthin	-0.952	7.39631e-05
MSTRG.11928	β-Cryptoxanthin	-0.951	8.08244e-05
MSTRG.14757	β-Cryptoxanthin	-0.951	8.37853e-05
MSTRG.4942	β-Cryptoxanthin	-0.951	7.90312e-05
MSTRG.10308	β-Cryptoxanthin	-0.95	8.64112e-05
MSTRG.15288	β-Cryptoxanthin	-0.95	8.58797e-05
MSTRG.20925	β-Cryptoxanthin	-0.95	8.83253e-05
MSTRG.7940	β-Cryptoxanthin	-0.95	8.50241e-05
MSTRG.20800	β-Cryptoxanthin	-0.949	9.51396e-05
MSTRG.22007	β-Cryptoxanthin	-0.949	9.13678e-05
MSTRG.24300	β-Cryptoxanthin	-0.949	9.59106e-05
MSTRG.3807	β-Cryptoxanthin	-0.949	9.24815e-05
MSTRG.7168	β-Cryptoxanthin	-0.949	9.5327e-05
MSTRG.23050	β-Cryptoxanthin	-0.948	0.000101937
MSTRG.20221	β-Cryptoxanthin	-0.947	0.000106601
MSTRG.2577	β-Cryptoxanthin	-0.947	0.000109432
MSTRG.12218	β-Cryptoxanthin	-0.946	0.000115326
MSTRG.16154	β-Cryptoxanthin	-0.946	0.000117665
MSTRG.16473	β-Cryptoxanthin	-0.946	0.000116549
MSTRG.16532	β-Cryptoxanthin	-0.946	0.000114093
MSTRG.19954	β-Cryptoxanthin	-0.946	0.000112114
MSTRG.6655	β-Cryptoxanthin	-0.946	0.000114863
MSTRG.1017	β-Cryptoxanthin	-0.945	0.000125129
MSTRG.11595	β-Cryptoxanthin	-0.945	0.000122219
MSTRG.11864	β-Cryptoxanthin	-0.945	0.000121164
MSTRG.18831	β-Cryptoxanthin	-0.945	0.000119399
MSTRG.10127	β-Cryptoxanthin	-0.944	0.000129591
MSTRG.15478	β-Cryptoxanthin	-0.944	0.000129438
MSTRG.18363	β-Cryptoxanthin	-0.944	0.00013268
MSTRG.18454	β-Cryptoxanthin	-0.944	0.000132775
MSTRG.21051	β-Cryptoxanthin	-0.944	0.000129268
MSTRG.6033	β-Cryptoxanthin	-0.944	0.000131915
MSTRG.11368	β-Cryptoxanthin	-0.943	0.00013949
MSTRG.22016	β-Cryptoxanthin	-0.943	0.000136873
MSTRG.4127	β-Cryptoxanthin	-0.943	0.000141665
MSTRG.7779	β-Cryptoxanthin	-0.943	0.000139028
MSTRG.1600	β-Cryptoxanthin	-0.942	0.000142922
MSTRG.19289	β-Cryptoxanthin	-0.942	0.000148138
MSTRG.24104	β-Cryptoxanthin	-0.942	0.000145165
MSTRG.13313	β-Cryptoxanthin	-0.941	0.000150679
MSTRG.16239	β-Cryptoxanthin	-0.941	0.000155015
MSTRG.19259	β-Cryptoxanthin	-0.941	0.000155085
MSTRG.20328	β-Cryptoxanthin	-0.941	0.000158273
MSTRG.340	β-Cryptoxanthin	-0.941	0.00015737
MSTRG.6902	β-Cryptoxanthin	-0.941	0.000157067
MSTRG.14380	β-Cryptoxanthin	-0.94	0.000166286
MSTRG.16687	β-Cryptoxanthin	-0.94	0.000164595
MSTRG.18987	β-Cryptoxanthin	-0.94	0.000164048
MSTRG.19538	β-Cryptoxanthin	-0.94	0.000168726
MSTRG.20340	β-Cryptoxanthin	-0.94	0.000168052
MSTRG.3564	β-Cryptoxanthin	-0.94	0.000164579
MSTRG.7161	β-Cryptoxanthin	-0.94	0.000166804
MSTRG.14424	β-Cryptoxanthin	-0.939	0.000173456
MSTRG.17920	β-Cryptoxanthin	-0.939	0.000170412
MSTRG.19008	β-Cryptoxanthin	-0.939	0.000177518
MSTRG.3582	β-Cryptoxanthin	-0.939	0.000172442
MSTRG.5364	β-Cryptoxanthin	-0.939	0.000174713
MSTRG.15870	β-Cryptoxanthin	-0.938	0.000184193
MSTRG.23912	β-Cryptoxanthin	-0.938	0.000180956
MSTRG.4301	β-Cryptoxanthin	-0.938	0.000185445
MSTRG.5833	β-Cryptoxanthin	-0.938	0.000188978
MSTRG.9428	β-Cryptoxanthin	-0.936	0.000200492
MSTRG.13013	β-Cryptoxanthin	-0.935	0.000219048
MSTRG.4057	β-Cryptoxanthin	-0.935	0.00021392
MSTRG.8045	β-Cryptoxanthin	-0.935	0.000220703
MSTRG.12365	β-Cryptoxanthin	-0.934	0.000233224
MSTRG.7017	β-Cryptoxanthin	-0.934	0.000222098
MSTRG.195	β-Cryptoxanthin	-0.933	0.00023408
MSTRG.2908	β-Cryptoxanthin	-0.932	0.000258884
MSTRG.4119	β-Cryptoxanthin	-0.932	0.000246621
MSTRG.10216	β-Cryptoxanthin	-0.931	0.000262284
MSTRG.20515	β-Cryptoxanthin	-0.931	0.000271721
MSTRG.21191	β-Cryptoxanthin	-0.931	0.000262702
MSTRG.22702	β-Cryptoxanthin	-0.931	0.000259943
MSTRG.3624	β-Cryptoxanthin	-0.931	0.000262645
MSTRG.7016	β-Cryptoxanthin	-0.931	0.000263877
MSTRG.7238	β-Cryptoxanthin	-0.931	0.000263304
MSTRG.11230	β-Cryptoxanthin	-0.93	0.000283428
MSTRG.11360	β-Cryptoxanthin	-0.93	0.000273083
MSTRG.12329	β-Cryptoxanthin	-0.93	0.000278637
MSTRG.23320	β-Cryptoxanthin	-0.93	0.00028461
MSTRG.3445	β-Cryptoxanthin	-0.93	0.000280709
MSTRG.9206	β-Cryptoxanthin	-0.93	0.000273297
MSTRG.14385	β-Cryptoxanthin	-0.929	0.000294968
MSTRG.18374	β-Cryptoxanthin	-0.929	0.000295045
MSTRG.19007	β-Cryptoxanthin	-0.929	0.000291178
MSTRG.346	β-Cryptoxanthin	-0.929	0.000290168
MSTRG.12558	β-Cryptoxanthin	-0.928	0.000304503
MSTRG.12980	β-Cryptoxanthin	-0.928	0.000306241
MSTRG.16991	β-Cryptoxanthin	-0.928	0.000311419
MSTRG.21109	β-Cryptoxanthin	-0.928	0.000303423
MSTRG.3661	β-Cryptoxanthin	-0.928	0.000307219
MSTRG.8035	β-Cryptoxanthin	-0.928	0.000303222
MSTRG.147	β-Cryptoxanthin	-0.927	0.000325203
MSTRG.16692	β-Cryptoxanthin	-0.927	0.000318104
MSTRG.14906	β-Cryptoxanthin	-0.926	0.000334359
MSTRG.16908	β-Cryptoxanthin	-0.926	0.000343902
MSTRG.20956	β-Cryptoxanthin	-0.926	0.000334032
MSTRG.22924	β-Cryptoxanthin	-0.926	0.000336126
MSTRG.13284	β-Cryptoxanthin	-0.925	0.000349823
MSTRG.15666	β-Cryptoxanthin	-0.925	0.000350414
MSTRG.20435	β-Cryptoxanthin	-0.925	0.000348048
MSTRG.21740	β-Cryptoxanthin	-0.925	0.000357478
MSTRG.22157	β-Cryptoxanthin	-0.925	0.000347107
MSTRG.23262	β-Cryptoxanthin	-0.925	0.000345711
MSTRG.2597	β-Cryptoxanthin	-0.925	0.000348742
MSTRG.4798	β-Cryptoxanthin	-0.925	0.000355646
MSTRG.5260	β-Cryptoxanthin	-0.925	0.000354068
MSTRG.10413	β-Cryptoxanthin	-0.924	0.000362219
MSTRG.12222	β-Cryptoxanthin	-0.924	0.000375867
MSTRG.12777	β-Cryptoxanthin	-0.924	0.00037783
MSTRG.139	β-Cryptoxanthin	-0.924	0.000376231
MSTRG.17138	β-Cryptoxanthin	-0.924	0.000364796
MSTRG.19064	β-Cryptoxanthin	-0.924	0.000366488
MSTRG.21708	β-Cryptoxanthin	-0.924	0.000370533
MSTRG.23962	β-Cryptoxanthin	-0.924	0.000375221
MSTRG.2471	β-Cryptoxanthin	-0.924	0.000364638
MSTRG.3110	β-Cryptoxanthin	-0.924	0.000365698
MSTRG.3634	β-Cryptoxanthin	-0.924	0.000367839
MSTRG.4171	β-Cryptoxanthin	-0.924	0.000375675
MSTRG.7257	β-Cryptoxanthin	-0.924	0.000374512
MSTRG.8221	β-Cryptoxanthin	-0.924	0.000366773
MSTRG.11401	β-Cryptoxanthin	-0.923	0.000387816
MSTRG.12961	β-Cryptoxanthin	-0.923	0.000379988
MSTRG.14254	β-Cryptoxanthin	-0.923	0.000383376
MSTRG.21689	β-Cryptoxanthin	-0.923	0.000391094
MSTRG.3453	β-Cryptoxanthin	-0.923	0.000392714
MSTRG.4325	β-Cryptoxanthin	-0.923	0.00039023
MSTRG.7162	β-Cryptoxanthin	-0.923	0.000382691
MSTRG.10184	β-Cryptoxanthin	-0.922	0.000410659
MSTRG.10389	β-Cryptoxanthin	-0.922	0.000399365
MSTRG.13336	β-Cryptoxanthin	-0.922	0.00039567
MSTRG.19236	β-Cryptoxanthin	-0.922	0.000402644
MSTRG.3270	β-Cryptoxanthin	-0.922	0.000407124
MSTRG.6542	β-Cryptoxanthin	-0.922	0.000397134
Prupe.6G127000	β-Cryptoxanthin	-0.922	0.000395651
MSTRG.10351	β-Cryptoxanthin	-0.921	0.000422168
MSTRG.13093	β-Cryptoxanthin	-0.921	0.000426327
MSTRG.17020	β-Cryptoxanthin	-0.921	0.000430134
MSTRG.20310	β-Cryptoxanthin	-0.921	0.000428881
MSTRG.7616	β-Cryptoxanthin	-0.921	0.000420422
MSTRG.18019	β-Cryptoxanthin	-0.92	0.000449493
MSTRG.19551	β-Cryptoxanthin	-0.92	0.000449784
MSTRG.7817	β-Cryptoxanthin	-0.92	0.000431343
MSTRG.8254	β-Cryptoxanthin	-0.92	0.000442332
MSTRG.9983	β-Cryptoxanthin	-0.92	0.00044113
MSTRG.11273	β-Cryptoxanthin	-0.919	0.000455297
MSTRG.21864	β-Cryptoxanthin	-0.919	0.000468008
MSTRG.5797	β-Cryptoxanthin	-0.919	0.000464251
MSTRG.9170	β-Cryptoxanthin	-0.919	0.000461443
MSTRG.10189	β-Cryptoxanthin	-0.918	0.00048054
MSTRG.19776	β-Cryptoxanthin	-0.918	0.000473347
MSTRG.5650	β-Cryptoxanthin	-0.918	0.000482134
MSTRG.6523	β-Cryptoxanthin	-0.918	0.000475324
MSTRG.7141	β-Cryptoxanthin	-0.918	0.000484663
MSTRG.19316	β-Cryptoxanthin	-0.917	0.000495415
MSTRG.13274	β-Cryptoxanthin	-0.916	0.000513945
MSTRG.16727	β-Cryptoxanthin	-0.916	0.000530542
MSTRG.18212	β-Cryptoxanthin	-0.916	0.000510459
MSTRG.5514	β-Cryptoxanthin	-0.916	0.000515684
MSTRG.6077	β-Cryptoxanthin	-0.916	0.000517724
MSTRG.11097	β-Cryptoxanthin	-0.915	0.00054516
MSTRG.170	β-Cryptoxanthin	-0.915	0.000531489
MSTRG.21924	β-Cryptoxanthin	-0.915	0.000552692
MSTRG.5332	β-Cryptoxanthin	-0.915	0.000544212
MSTRG.8061	β-Cryptoxanthin	-0.915	0.000547832
MSTRG.8121	β-Cryptoxanthin	-0.915	0.000552911
MSTRG.14498	β-Cryptoxanthin	-0.914	0.000573687
MSTRG.16599	β-Cryptoxanthin	-0.914	0.000564902
MSTRG.18777	β-Cryptoxanthin	-0.914	0.000568799
MSTRG.23005	β-Cryptoxanthin	-0.914	0.000559869
MSTRG.2356	β-Cryptoxanthin	-0.914	0.000557424
MSTRG.2467	β-Cryptoxanthin	-0.914	0.000571216
MSTRG.11103	β-Cryptoxanthin	-0.913	0.000581211
MSTRG.12983	β-Cryptoxanthin	-0.913	0.000582703
MSTRG.15685	β-Cryptoxanthin	-0.913	0.000584622
MSTRG.21776	β-Cryptoxanthin	-0.913	0.000581962
MSTRG.23785	β-Cryptoxanthin	-0.913	0.000585142
MSTRG.6	β-Cryptoxanthin	-0.913	0.000575655
MSTRG.8383	β-Cryptoxanthin	-0.913	0.000587096
MSTRG.8953	β-Cryptoxanthin	-0.913	0.000587774
Prupe.3G154200	β-Cryptoxanthin	-0.913	0.000591288
MSTRG.18681	β-Cryptoxanthin	-0.912	0.000619457
MSTRG.1962	β-Cryptoxanthin	-0.912	0.000613283
MSTRG.2084	β-Cryptoxanthin	-0.912	0.000606004
MSTRG.21285	β-Cryptoxanthin	-0.912	0.000619633
MSTRG.2243	β-Cryptoxanthin	-0.912	0.000616755
MSTRG.22871	β-Cryptoxanthin	-0.912	0.000601032
MSTRG.2919	β-Cryptoxanthin	-0.912	0.000612756
MSTRG.4968	β-Cryptoxanthin	-0.912	0.000615284
MSTRG.6885	β-Cryptoxanthin	-0.912	0.000599272
MSTRG.7701	β-Cryptoxanthin	-0.912	0.000618351
MSTRG.8004	β-Cryptoxanthin	-0.912	0.000601139
MSTRG.2166	β-Cryptoxanthin	-0.911	0.000632588
MSTRG.22958	β-Cryptoxanthin	-0.911	0.000641784
MSTRG.2465	β-Cryptoxanthin	-0.911	0.000633351
MSTRG.8450	β-Cryptoxanthin	-0.911	0.000624461
MSTRG.919	β-Cryptoxanthin	-0.911	0.000635233
MSTRG.18626	β-Cryptoxanthin	-0.91	0.000647232
MSTRG.23038	β-Cryptoxanthin	-0.91	0.000650746
MSTRG.2314	β-Cryptoxanthin	-0.91	0.000668812
MSTRG.2461	β-Cryptoxanthin	-0.91	0.000650474
MSTRG.4729	β-Cryptoxanthin	-0.91	0.000654481
MSTRG.5178	β-Cryptoxanthin	-0.91	0.000666654
MSTRG.5933	β-Cryptoxanthin	-0.91	0.000668412
MSTRG.7684	β-Cryptoxanthin	-0.91	0.000670408
Prupe.3G068100	β-Cryptoxanthin	-0.91	0.000657848
MSTRG.16177	β-Cryptoxanthin	-0.909	0.00068747
MSTRG.19328	β-Cryptoxanthin	-0.909	0.000671706
MSTRG.22820	β-Cryptoxanthin	-0.909	0.000692773
MSTRG.23900	β-Cryptoxanthin	-0.909	0.000689801
MSTRG.4474	β-Cryptoxanthin	-0.909	0.000688226
MSTRG.5201	β-Cryptoxanthin	-0.909	0.000686085
Prupe.2G047200	β-Cryptoxanthin	-0.909	0.000687091
MSTRG.21493	β-Cryptoxanthin	-0.908	0.000714977
MSTRG.22305	β-Cryptoxanthin	-0.908	0.000705703
MSTRG.23230	β-Cryptoxanthin	-0.908	0.000719864
MSTRG.2351	β-Cryptoxanthin	-0.908	0.000718985
MSTRG.7793	β-Cryptoxanthin	-0.908	0.000708337
MSTRG.9136	β-Cryptoxanthin	-0.908	0.000711211
MSTRG.11501	β-Cryptoxanthin	-0.907	0.000735132
MSTRG.11899	β-Cryptoxanthin	-0.907	0.00072481
MSTRG.11953	β-Cryptoxanthin	-0.907	0.000741159
MSTRG.4393	β-Cryptoxanthin	-0.907	0.000739347
MSTRG.7077	β-Cryptoxanthin	-0.907	0.000749691
MSTRG.7778	β-Cryptoxanthin	-0.907	0.000737745
MSTRG.1186	β-Cryptoxanthin	-0.906	0.000764429
MSTRG.15199	β-Cryptoxanthin	-0.906	0.000765205
MSTRG.22403	β-Cryptoxanthin	-0.906	0.000757794
MSTRG.22498	β-Cryptoxanthin	-0.906	0.000764301
MSTRG.2567	β-Cryptoxanthin	-0.906	0.000776047
MSTRG.7980	β-Cryptoxanthin	-0.906	0.000755427
MSTRG.9907	β-Cryptoxanthin	-0.906	0.0007529
MSTRG.10039	β-Cryptoxanthin	-0.905	0.000804315
MSTRG.10536	β-Cryptoxanthin	-0.905	0.000796908
MSTRG.1162	β-Cryptoxanthin	-0.905	0.000803606
MSTRG.13779	β-Cryptoxanthin	-0.905	0.000789642
MSTRG.1517	β-Cryptoxanthin	-0.905	0.00079498
MSTRG.20398	β-Cryptoxanthin	-0.905	0.000787106
MSTRG.6795	β-Cryptoxanthin	-0.905	0.000789384
MSTRG.11403	β-Cryptoxanthin	-0.904	0.000818345
MSTRG.13902	β-Cryptoxanthin	-0.904	0.000819243
MSTRG.14165	β-Cryptoxanthin	-0.904	0.000818243
MSTRG.15218	β-Cryptoxanthin	-0.904	0.000809435
MSTRG.19284	β-Cryptoxanthin	-0.904	0.000826937
MSTRG.20896	β-Cryptoxanthin	-0.904	0.000827627
MSTRG.21449	β-Cryptoxanthin	-0.904	0.000807477
MSTRG.3780	β-Cryptoxanthin	-0.904	0.000829544
MSTRG.11396	β-Cryptoxanthin	-0.903	0.000853614
MSTRG.12653	β-Cryptoxanthin	-0.903	0.000836251
MSTRG.15164	β-Cryptoxanthin	-0.903	0.000852525
MSTRG.16211	β-Cryptoxanthin	-0.903	0.000859832
MSTRG.16941	β-Cryptoxanthin	-0.903	0.0008634
MSTRG.21026	β-Cryptoxanthin	-0.903	0.000857953
MSTRG.23992	β-Cryptoxanthin	-0.903	0.000854164
MSTRG.7187	β-Cryptoxanthin	-0.903	0.000838854
MSTRG.11502	β-Cryptoxanthin	-0.902	0.000881504
MSTRG.14069	β-Cryptoxanthin	-0.902	0.000881749
MSTRG.7159	β-Cryptoxanthin	-0.902	0.00088112
MSTRG.13631	β-Cryptoxanthin	-0.901	0.000919062
MSTRG.13986	β-Cryptoxanthin	-0.901	0.000902339
MSTRG.18081	β-Cryptoxanthin	-0.901	0.000925521
MSTRG.24082	β-Cryptoxanthin	-0.901	0.000921424
MSTRG.24371	β-Cryptoxanthin	-0.901	0.000913691
MSTRG.2454	β-Cryptoxanthin	-0.901	0.000899406
MSTRG.267	β-Cryptoxanthin	-0.901	0.000924041
MSTRG.9672	β-Cryptoxanthin	-0.901	0.00091799
MSTRG.14767	β-Cryptoxanthin	-0.9	0.000956719
MSTRG.15630	β-Cryptoxanthin	-0.9	0.000952207
MSTRG.15645	β-Cryptoxanthin	-0.9	0.000945946
MSTRG.16905	β-Cryptoxanthin	-0.9	0.000939436
MSTRG.19608	β-Cryptoxanthin	-0.9	0.000948591
MSTRG.20327	β-Cryptoxanthin	-0.9	0.000935009
MSTRG.22978	β-Cryptoxanthin	-0.9	0.000951531
MSTRG.5468	β-Cryptoxanthin	-0.9	0.000948029
MSTRG.7171	β-Cryptoxanthin	-0.9	0.000946669
Prupe.2G304800	β-Cryptoxanthin	-0.9	0.000933288
MSTRG.12846	β-Cryptoxanthin	0.9	0.000954823
MSTRG.18598	β-Cryptoxanthin	0.9	0.000935666
MSTRG.2002	β-Cryptoxanthin	0.9	0.00095877
MSTRG.3905	β-Cryptoxanthin	0.9	0.000947891
MSTRG.4790	β-Cryptoxanthin	0.9	0.000955314
MSTRG.5496	β-Cryptoxanthin	0.9	0.000954529
MSTRG.6714	β-Cryptoxanthin	0.9	0.000954935
MSTRG.10768	β-Cryptoxanthin	0.901	0.000914237
MSTRG.14880	β-Cryptoxanthin	0.901	0.000904653
MSTRG.18390	β-Cryptoxanthin	0.901	0.000910262
MSTRG.18561	β-Cryptoxanthin	0.901	0.00090904
MSTRG.3012	β-Cryptoxanthin	0.901	0.000924869
MSTRG.3229	β-Cryptoxanthin	0.901	0.000912392
MSTRG.8832	β-Cryptoxanthin	0.901	0.000914458
MSTRG.7376	β-Cryptoxanthin	0.902	0.000870773
MSTRG.11698	β-Cryptoxanthin	0.903	0.000864657
MSTRG.11856	β-Cryptoxanthin	0.903	0.000846806
MSTRG.15622	β-Cryptoxanthin	0.903	0.000844921
MSTRG.20363	β-Cryptoxanthin	0.903	0.000857774
MSTRG.20868	β-Cryptoxanthin	0.903	0.000846342
MSTRG.21225	β-Cryptoxanthin	0.903	0.000856164
MSTRG.22225	β-Cryptoxanthin	0.903	0.000860764
MSTRG.3128	β-Cryptoxanthin	0.903	0.000852905
MSTRG.6914	β-Cryptoxanthin	0.903	0.00084064
MSTRG.8553	β-Cryptoxanthin	0.903	0.00084729
MSTRG.10298	β-Cryptoxanthin	0.904	0.000807301
MSTRG.11187	β-Cryptoxanthin	0.904	0.000816118
MSTRG.14873	β-Cryptoxanthin	0.904	0.000813236
MSTRG.15843	β-Cryptoxanthin	0.904	0.000832051
MSTRG.17394	β-Cryptoxanthin	0.904	0.000822553
MSTRG.23652	β-Cryptoxanthin	0.904	0.000825162
MSTRG.3347	β-Cryptoxanthin	0.904	0.000831926
MSTRG.5500	β-Cryptoxanthin	0.904	0.000830438
MSTRG.6282	β-Cryptoxanthin	0.904	0.000820998
MSTRG.13010	β-Cryptoxanthin	0.905	0.000779875
MSTRG.23162	β-Cryptoxanthin	0.905	0.000805332
MSTRG.23287	β-Cryptoxanthin	0.905	0.000799615
MSTRG.5966	β-Cryptoxanthin	0.905	0.000787788
MSTRG.7283	β-Cryptoxanthin	0.905	0.000797056
MSTRG.7645	β-Cryptoxanthin	0.905	0.000804807
MSTRG.12075	β-Cryptoxanthin	0.906	0.000770614
MSTRG.12412	β-Cryptoxanthin	0.906	0.000772576
MSTRG.12634	β-Cryptoxanthin	0.906	0.000757815
MSTRG.16862	β-Cryptoxanthin	0.906	0.000774474
MSTRG.19132	β-Cryptoxanthin	0.906	0.000757827
MSTRG.23332	β-Cryptoxanthin	0.906	0.000774318
MSTRG.249	β-Cryptoxanthin	0.906	0.000771923
MSTRG.6273	β-Cryptoxanthin	0.906	0.000772498
MSTRG.9476	β-Cryptoxanthin	0.906	0.000757576
MSTRG.17597	β-Cryptoxanthin	0.907	0.000748879
MSTRG.23243	β-Cryptoxanthin	0.907	0.000739329
MSTRG.24320	β-Cryptoxanthin	0.907	0.000746244
MSTRG.4412	β-Cryptoxanthin	0.907	0.000741815
MSTRG.5384	β-Cryptoxanthin	0.907	0.000731424
MSTRG.8241	β-Cryptoxanthin	0.907	0.000723951
MSTRG.9181	β-Cryptoxanthin	0.907	0.000746858
MSTRG.14292	β-Cryptoxanthin	0.908	0.000697827
MSTRG.14881	β-Cryptoxanthin	0.908	0.000713294
MSTRG.18599	β-Cryptoxanthin	0.908	0.000700671
MSTRG.18910	β-Cryptoxanthin	0.908	0.000697782
MSTRG.20762	β-Cryptoxanthin	0.908	0.000720147
MSTRG.21881	β-Cryptoxanthin	0.908	0.000699523
MSTRG.22224	β-Cryptoxanthin	0.908	0.000709357
MSTRG.3311	β-Cryptoxanthin	0.908	0.00071346
MSTRG.8137	β-Cryptoxanthin	0.908	0.000704376
MSTRG.1065	β-Cryptoxanthin	0.909	0.00068935
MSTRG.18069	β-Cryptoxanthin	0.909	0.000696057
MSTRG.19146	β-Cryptoxanthin	0.909	0.000684713
MSTRG.247	β-Cryptoxanthin	0.909	0.000679004
MSTRG.2805	β-Cryptoxanthin	0.909	0.000677831
MSTRG.3644	β-Cryptoxanthin	0.909	0.000685429
MSTRG.496	β-Cryptoxanthin	0.909	0.000679144
MSTRG.5584	β-Cryptoxanthin	0.909	0.000674379
MSTRG.7921	β-Cryptoxanthin	0.909	0.000680411
MSTRG.9178	β-Cryptoxanthin	0.909	0.000673886
MSTRG.18268	β-Cryptoxanthin	0.91	0.000668777
MSTRG.20136	β-Cryptoxanthin	0.91	0.000668998
MSTRG.8173	β-Cryptoxanthin	0.91	0.000661759
MSTRG.9049	β-Cryptoxanthin	0.91	0.000651638
MSTRG.12098	β-Cryptoxanthin	0.911	0.000626977
MSTRG.2369	β-Cryptoxanthin	0.911	0.0006288
MSTRG.23886	β-Cryptoxanthin	0.911	0.000627502
MSTRG.5247	β-Cryptoxanthin	0.911	0.000630368
MSTRG.6317	β-Cryptoxanthin	0.911	0.000626639
Prupe.3G108600	β-Cryptoxanthin	0.911	0.000633243
MSTRG.10942	β-Cryptoxanthin	0.912	0.00061884
MSTRG.13956	β-Cryptoxanthin	0.912	0.000605044
MSTRG.22190	β-Cryptoxanthin	0.912	0.000622019
MSTRG.9676	β-Cryptoxanthin	0.912	0.000619389
MSTRG.11173	β-Cryptoxanthin	0.913	0.00058116
MSTRG.1240	β-Cryptoxanthin	0.913	0.000579476
MSTRG.18467	β-Cryptoxanthin	0.913	0.000575807
MSTRG.20715	β-Cryptoxanthin	0.913	0.000582894
MSTRG.23285	β-Cryptoxanthin	0.913	0.000588305
MSTRG.3878	β-Cryptoxanthin	0.913	0.000596882
MSTRG.4870	β-Cryptoxanthin	0.913	0.000580644
MSTRG.6868	β-Cryptoxanthin	0.913	0.000588373
MSTRG.7516	β-Cryptoxanthin	0.913	0.000582303
MSTRG.9362	β-Cryptoxanthin	0.913	0.000587898
MSTRG.18432	β-Cryptoxanthin	0.914	0.000567893
MSTRG.22841	β-Cryptoxanthin	0.914	0.000566369
MSTRG.10350	β-Cryptoxanthin	0.915	0.000550989
MSTRG.12659	β-Cryptoxanthin	0.915	0.000547834
MSTRG.12681	β-Cryptoxanthin	0.915	0.000537371
MSTRG.17496	β-Cryptoxanthin	0.915	0.000551731
MSTRG.2386	β-Cryptoxanthin	0.915	0.000545969
MSTRG.330	β-Cryptoxanthin	0.915	0.00053583
MSTRG.925	β-Cryptoxanthin	0.915	0.000552411
MSTRG.10726	β-Cryptoxanthin	0.916	0.000530384
MSTRG.13106	β-Cryptoxanthin	0.916	0.000514877
MSTRG.13329	β-Cryptoxanthin	0.916	0.000530441
MSTRG.20938	β-Cryptoxanthin	0.916	0.000528839
MSTRG.21389	β-Cryptoxanthin	0.916	0.000511984
MSTRG.23099	β-Cryptoxanthin	0.916	0.000515576
MSTRG.2796	β-Cryptoxanthin	0.916	0.000512024
MSTRG.3902	β-Cryptoxanthin	0.916	0.000525327
MSTRG.5340	β-Cryptoxanthin	0.916	0.000521929
MSTRG.6877	β-Cryptoxanthin	0.916	0.000530677
MSTRG.16785	β-Cryptoxanthin	0.917	0.000503632
MSTRG.18335	β-Cryptoxanthin	0.917	0.000504538
MSTRG.2346	β-Cryptoxanthin	0.917	0.000504871
MSTRG.4254	β-Cryptoxanthin	0.917	0.000493207
MSTRG.8185	β-Cryptoxanthin	0.917	0.000505485
MSTRG.11170	β-Cryptoxanthin	0.918	0.000478489
MSTRG.18112	β-Cryptoxanthin	0.918	0.000489433
MSTRG.2170	β-Cryptoxanthin	0.918	0.000482378
MSTRG.22716	β-Cryptoxanthin	0.918	0.000487057
MSTRG.4716	β-Cryptoxanthin	0.919	0.000458059
MSTRG.9958	β-Cryptoxanthin	0.919	0.000460667
MSTRG.10823	β-Cryptoxanthin	0.92	0.000434578
MSTRG.11511	β-Cryptoxanthin	0.92	0.000433346
MSTRG.13330	β-Cryptoxanthin	0.92	0.000446137
MSTRG.2682	β-Cryptoxanthin	0.92	0.000449977
MSTRG.6238	β-Cryptoxanthin	0.92	0.000434963
MSTRG.6459	β-Cryptoxanthin	0.92	0.000446916
MSTRG.9975	β-Cryptoxanthin	0.92	0.000449051
MSTRG.12360	β-Cryptoxanthin	0.921	0.000417554
MSTRG.12817	β-Cryptoxanthin	0.921	0.000416186
MSTRG.14698	β-Cryptoxanthin	0.921	0.000417758
MSTRG.1755	β-Cryptoxanthin	0.921	0.000419877
MSTRG.2197	β-Cryptoxanthin	0.921	0.000420788
MSTRG.22021	β-Cryptoxanthin	0.921	0.000416336
MSTRG.3915	β-Cryptoxanthin	0.921	0.000425306
MSTRG.999	β-Cryptoxanthin	0.921	0.000420002
MSTRG.10186	β-Cryptoxanthin	0.922	0.00039552
MSTRG.10725	β-Cryptoxanthin	0.922	0.000405715
MSTRG.11346	β-Cryptoxanthin	0.922	0.000400102
MSTRG.12613	β-Cryptoxanthin	0.922	0.000395607
MSTRG.14569	β-Cryptoxanthin	0.922	0.000412914
MSTRG.16841	β-Cryptoxanthin	0.922	0.000400592
MSTRG.21307	β-Cryptoxanthin	0.922	0.000412176
MSTRG.24321	β-Cryptoxanthin	0.922	0.000395368
MSTRG.323	β-Cryptoxanthin	0.922	0.000406446
MSTRG.9345	β-Cryptoxanthin	0.922	0.000397944
MSTRG.10849	β-Cryptoxanthin	0.923	0.000382535
MSTRG.14789	β-Cryptoxanthin	0.923	0.000380906
MSTRG.16212	β-Cryptoxanthin	0.923	0.000379955
MSTRG.21235	β-Cryptoxanthin	0.923	0.000392165
MSTRG.21752	β-Cryptoxanthin	0.923	0.000384023
MSTRG.689	β-Cryptoxanthin	0.923	0.000386334
MSTRG.6972	β-Cryptoxanthin	0.923	0.000394912
MSTRG.11535	β-Cryptoxanthin	0.924	0.000369009
MSTRG.12897	β-Cryptoxanthin	0.924	0.000362927
MSTRG.16294	β-Cryptoxanthin	0.924	0.000375361
MSTRG.18772	β-Cryptoxanthin	0.924	0.000376854
MSTRG.3534	β-Cryptoxanthin	0.924	0.000365319
MSTRG.4747	β-Cryptoxanthin	0.924	0.000367536
MSTRG.5569	β-Cryptoxanthin	0.924	0.000371869
MSTRG.7703	β-Cryptoxanthin	0.924	0.00037082
MSTRG.7915	β-Cryptoxanthin	0.924	0.000374654
MSTRG.11457	β-Cryptoxanthin	0.925	0.000346457
MSTRG.15751	β-Cryptoxanthin	0.925	0.000354714
MSTRG.6251	β-Cryptoxanthin	0.925	0.000357532
MSTRG.706	β-Cryptoxanthin	0.925	0.000358637
MSTRG.8139	β-Cryptoxanthin	0.925	0.000358608
MSTRG.153	β-Cryptoxanthin	0.926	0.00034331
MSTRG.15895	β-Cryptoxanthin	0.926	0.000337338
MSTRG.17395	β-Cryptoxanthin	0.926	0.000341976
MSTRG.18657	β-Cryptoxanthin	0.926	0.000341988
MSTRG.22657	β-Cryptoxanthin	0.926	0.000329789
MSTRG.24463	β-Cryptoxanthin	0.926	0.000343252
MSTRG.17127	β-Cryptoxanthin	0.927	0.000320172
MSTRG.2220	β-Cryptoxanthin	0.927	0.000325586
MSTRG.7801	β-Cryptoxanthin	0.927	0.000324224
MSTRG.11165	β-Cryptoxanthin	0.928	0.000311204
MSTRG.17994	β-Cryptoxanthin	0.928	0.000311931
MSTRG.14655	β-Cryptoxanthin	0.929	0.000294112
MSTRG.14947	β-Cryptoxanthin	0.929	0.000298583
MSTRG.1657	β-Cryptoxanthin	0.929	0.000297509
MSTRG.18159	β-Cryptoxanthin	0.929	0.00028903
MSTRG.21602	β-Cryptoxanthin	0.929	0.000287323
MSTRG.376	β-Cryptoxanthin	0.929	0.000288526
MSTRG.7806	β-Cryptoxanthin	0.929	0.000291024
Prupe.3G311400	β-Cryptoxanthin	0.929	0.000289592
MSTRG.13958	β-Cryptoxanthin	0.93	0.000282745
MSTRG.14858	β-Cryptoxanthin	0.93	0.000283231
MSTRG.2329	β-Cryptoxanthin	0.93	0.000280576
MSTRG.23937	β-Cryptoxanthin	0.93	0.000281703
MSTRG.893	β-Cryptoxanthin	0.93	0.000285714
MSTRG.11497	β-Cryptoxanthin	0.931	0.000264081
MSTRG.12850	β-Cryptoxanthin	0.931	0.00026174
MSTRG.1656	β-Cryptoxanthin	0.931	0.00025995
MSTRG.2775	β-Cryptoxanthin	0.931	0.000270204
MSTRG.2873	β-Cryptoxanthin	0.931	0.000261994
MSTRG.9262	β-Cryptoxanthin	0.931	0.000263842
MSTRG.11144	β-Cryptoxanthin	0.932	0.000250957
MSTRG.17372	β-Cryptoxanthin	0.932	0.000254312
MSTRG.18421	β-Cryptoxanthin	0.932	0.000248844
MSTRG.24378	β-Cryptoxanthin	0.932	0.000253907
MSTRG.2776	β-Cryptoxanthin	0.932	0.000247621
MSTRG.22222	β-Cryptoxanthin	0.933	0.000235378
MSTRG.23542	β-Cryptoxanthin	0.933	0.00023783
MSTRG.4245	β-Cryptoxanthin	0.933	0.000238132
MSTRG.797	β-Cryptoxanthin	0.933	0.000238955
MSTRG.20483	β-Cryptoxanthin	0.934	0.000233151
MSTRG.22396	β-Cryptoxanthin	0.934	0.000227316
MSTRG.24308	β-Cryptoxanthin	0.935	0.000211191
MSTRG.3590	β-Cryptoxanthin	0.935	0.000220942
MSTRG.11371	β-Cryptoxanthin	0.936	0.000203668
MSTRG.11793	β-Cryptoxanthin	0.936	0.000207013
MSTRG.7856	β-Cryptoxanthin	0.936	0.00020891
MSTRG.16463	β-Cryptoxanthin	0.937	0.000189234
MSTRG.4250	β-Cryptoxanthin	0.937	0.000193594
MSTRG.14826	β-Cryptoxanthin	0.938	0.000180923
MSTRG.3451	β-Cryptoxanthin	0.938	0.000188533
MSTRG.8469	β-Cryptoxanthin	0.938	0.000186235
MSTRG.1244	β-Cryptoxanthin	0.939	0.000176735
MSTRG.14878	β-Cryptoxanthin	0.939	0.000177895
MSTRG.21102	β-Cryptoxanthin	0.94	0.000167414
MSTRG.8003	β-Cryptoxanthin	0.94	0.000166708
MSTRG.20395	β-Cryptoxanthin	0.941	0.00015817
MSTRG.12840	β-Cryptoxanthin	0.942	0.000145883
MSTRG.5590	β-Cryptoxanthin	0.942	0.000145741
MSTRG.5739	β-Cryptoxanthin	0.942	0.000150247
MSTRG.18817	β-Cryptoxanthin	0.943	0.000140708
MSTRG.23103	β-Cryptoxanthin	0.943	0.000138459
MSTRG.10078	β-Cryptoxanthin	0.944	0.000129238
MSTRG.24183	β-Cryptoxanthin	0.944	0.000125669
Prupe.6G043200	β-Cryptoxanthin	0.944	0.000129701
MSTRG.16994	β-Cryptoxanthin	0.945	0.000122773
MSTRG.17307	β-Cryptoxanthin	0.945	0.00012335
MSTRG.20166	β-Cryptoxanthin	0.945	0.000118598
MSTRG.23648	β-Cryptoxanthin	0.945	0.000120702
MSTRG.3738	β-Cryptoxanthin	0.945	0.000118741
MSTRG.4587	β-Cryptoxanthin	0.945	0.0001232
MSTRG.4745	β-Cryptoxanthin	0.945	0.000118221
MSTRG.658	β-Cryptoxanthin	0.945	0.000123052
MSTRG.12165	β-Cryptoxanthin	0.946	0.000110728
MSTRG.1949	β-Cryptoxanthin	0.946	0.000115942
MSTRG.22052	β-Cryptoxanthin	0.946	0.000116716
MSTRG.23607	β-Cryptoxanthin	0.946	0.000116276
MSTRG.13969	β-Cryptoxanthin	0.947	0.000107111
MSTRG.17497	β-Cryptoxanthin	0.947	0.00010782
MSTRG.6687	β-Cryptoxanthin	0.947	0.000105911
MSTRG.7450	β-Cryptoxanthin	0.947	0.000108691
MSTRG.7687	β-Cryptoxanthin	0.947	0.000107701
MSTRG.12012	β-Cryptoxanthin	0.948	9.71999e-05
MSTRG.18504	β-Cryptoxanthin	0.948	0.000102783
MSTRG.16492	β-Cryptoxanthin	0.949	9.2862e-05
MSTRG.1968	β-Cryptoxanthin	0.949	9.60501e-05
MSTRG.2303	β-Cryptoxanthin	0.949	9.15973e-05
MSTRG.8881	β-Cryptoxanthin	0.949	9.12378e-05
MSTRG.16824	β-Cryptoxanthin	0.95	8.65013e-05
MSTRG.8643	β-Cryptoxanthin	0.95	8.5188e-05
MSTRG.18272	β-Cryptoxanthin	0.951	8.25927e-05
MSTRG.20615	β-Cryptoxanthin	0.951	8.07416e-05
MSTRG.21609	β-Cryptoxanthin	0.951	7.97935e-05
MSTRG.22317	β-Cryptoxanthin	0.951	8.11818e-05
MSTRG.6710	β-Cryptoxanthin	0.951	8.16683e-05
MSTRG.11728	β-Cryptoxanthin	0.952	7.48413e-05
MSTRG.10089	β-Cryptoxanthin	0.953	7.22516e-05
MSTRG.17968	β-Cryptoxanthin	0.953	7.10513e-05
MSTRG.10779	β-Cryptoxanthin	0.954	6.69461e-05
MSTRG.14883	β-Cryptoxanthin	0.954	6.35856e-05
MSTRG.3062	β-Cryptoxanthin	0.954	6.55954e-05
MSTRG.16456	β-Cryptoxanthin	0.955	5.91724e-05
MSTRG.2034	β-Cryptoxanthin	0.955	6.18087e-05
MSTRG.11702	β-Cryptoxanthin	0.956	5.50723e-05
MSTRG.12316	β-Cryptoxanthin	0.956	5.47718e-05
MSTRG.14207	β-Cryptoxanthin	0.956	5.64341e-05
MSTRG.21606	β-Cryptoxanthin	0.956	5.83812e-05
MSTRG.2046	β-Cryptoxanthin	0.957	5.11445e-05
MSTRG.3071	β-Cryptoxanthin	0.957	5.34059e-05
MSTRG.8298	β-Cryptoxanthin	0.957	5.19351e-05
MSTRG.11621	β-Cryptoxanthin	0.958	4.93924e-05
MSTRG.14969	β-Cryptoxanthin	0.958	4.97426e-05
MSTRG.17879	β-Cryptoxanthin	0.958	4.7045e-05
MSTRG.7594	β-Cryptoxanthin	0.958	4.7132e-05
MSTRG.8156	β-Cryptoxanthin	0.958	4.64982e-05
MSTRG.20922	β-Cryptoxanthin	0.959	4.48238e-05
MSTRG.6450	β-Cryptoxanthin	0.959	4.30226e-05
MSTRG.10242	β-Cryptoxanthin	0.962	3.26397e-05
MSTRG.965	β-Cryptoxanthin	0.962	3.36857e-05
MSTRG.14876	β-Cryptoxanthin	0.963	3.22895e-05
MSTRG.3994	β-Cryptoxanthin	0.963	3.09717e-05
MSTRG.8214	β-Cryptoxanthin	0.963	3.18548e-05
MSTRG.8680	β-Cryptoxanthin	0.963	3.09048e-05
MSTRG.20970	β-Cryptoxanthin	0.964	2.94396e-05
MSTRG.21858	β-Cryptoxanthin	0.964	2.93007e-05
MSTRG.10843	β-Cryptoxanthin	0.966	2.27208e-05
MSTRG.14610	β-Cryptoxanthin	0.966	2.23622e-05
MSTRG.7897	β-Cryptoxanthin	0.966	2.35952e-05
MSTRG.16880	β-Cryptoxanthin	0.967	1.99505e-05
MSTRG.7194	β-Cryptoxanthin	0.968	1.8634e-05
MSTRG.22496	β-Cryptoxanthin	0.969	1.63923e-05
MSTRG.15887	β-Cryptoxanthin	0.97	1.57434e-05
MSTRG.12029	β-Cryptoxanthin	0.972	1.12285e-05
MSTRG.15390	β-Cryptoxanthin	0.972	1.10726e-05
MSTRG.10510	β-Cryptoxanthin	0.973	1.01478e-05
MSTRG.8262	β-Cryptoxanthin	0.973	1.04446e-05
MSTRG.1884	β-Cryptoxanthin	0.975	8.4817e-06
MSTRG.2053	β-Cryptoxanthin	0.977	5.7889e-06
MSTRG.4651	β-Cryptoxanthin	0.983	2.1848e-06
MSTRG.23977	β-Cryptoxanthin	0.984	1.7066e-06
MSTRG.9872	β-Cryptoxanthin	0.989	5.149e-07
MSTRG.15756	β-cryptoxanthin laurate	-0.985	1.3504e-06
MSTRG.2974	β-cryptoxanthin laurate	-0.984	1.5455e-06
MSTRG.2140	β-cryptoxanthin laurate	-0.982	2.5331e-06
MSTRG.14010	β-cryptoxanthin laurate	-0.979	4.1961e-06
MSTRG.6392	β-cryptoxanthin laurate	-0.979	4.0803e-06
MSTRG.12212	β-cryptoxanthin laurate	-0.978	5.1217e-06
MSTRG.1516	β-cryptoxanthin laurate	-0.978	5.4006e-06
MSTRG.15263	β-cryptoxanthin laurate	-0.978	5.2829e-06
MSTRG.15449	β-cryptoxanthin laurate	-0.978	5.1661e-06
MSTRG.16096	β-cryptoxanthin laurate	-0.978	4.7503e-06
MSTRG.18640	β-cryptoxanthin laurate	-0.978	4.9124e-06
MSTRG.24388	β-cryptoxanthin laurate	-0.978	5.2861e-06
MSTRG.4026	β-cryptoxanthin laurate	-0.978	5.4805e-06
MSTRG.1658	β-cryptoxanthin laurate	-0.977	5.9504e-06
MSTRG.20680	β-cryptoxanthin laurate	-0.976	6.829e-06
MSTRG.9319	β-cryptoxanthin laurate	-0.976	7.396e-06
MSTRG.24255	β-cryptoxanthin laurate	-0.975	7.9114e-06
MSTRG.4194	β-cryptoxanthin laurate	-0.975	7.8426e-06
MSTRG.18241	β-cryptoxanthin laurate	-0.974	9.6607e-06
MSTRG.6523	β-cryptoxanthin laurate	-0.974	9.2344e-06
MSTRG.10404	β-cryptoxanthin laurate	-0.973	1.07658e-05
MSTRG.13047	β-cryptoxanthin laurate	-0.973	1.05372e-05
MSTRG.17563	β-cryptoxanthin laurate	-0.973	1.00251e-05
MSTRG.18539	β-cryptoxanthin laurate	-0.973	1.0925e-05
MSTRG.9272	β-cryptoxanthin laurate	-0.973	1.00981e-05
MSTRG.12211	β-cryptoxanthin laurate	-0.972	1.12222e-05
MSTRG.17557	β-cryptoxanthin laurate	-0.972	1.25049e-05
MSTRG.22207	β-cryptoxanthin laurate	-0.972	1.16219e-05
MSTRG.23446	β-cryptoxanthin laurate	-0.972	1.2093e-05
MSTRG.2506	β-cryptoxanthin laurate	-0.972	1.23771e-05
MSTRG.7660	β-cryptoxanthin laurate	-0.972	1.21105e-05
MSTRG.23027	β-cryptoxanthin laurate	-0.971	1.32089e-05
MSTRG.5545	β-cryptoxanthin laurate	-0.971	1.2871e-05
MSTRG.7531	β-cryptoxanthin laurate	-0.971	1.26912e-05
MSTRG.14263	β-cryptoxanthin laurate	-0.97	1.43601e-05
MSTRG.18786	β-cryptoxanthin laurate	-0.97	1.48822e-05
MSTRG.21449	β-cryptoxanthin laurate	-0.97	1.42684e-05
MSTRG.497	β-cryptoxanthin laurate	-0.97	1.50469e-05
MSTRG.10394	β-cryptoxanthin laurate	-0.969	1.73408e-05
MSTRG.21569	β-cryptoxanthin laurate	-0.969	1.60946e-05
MSTRG.3058	β-cryptoxanthin laurate	-0.969	1.64562e-05
MSTRG.3599	β-cryptoxanthin laurate	-0.969	1.69249e-05
MSTRG.4858	β-cryptoxanthin laurate	-0.969	1.62619e-05
MSTRG.991	β-cryptoxanthin laurate	-0.969	1.68576e-05
MSTRG.10470	β-cryptoxanthin laurate	-0.968	1.77645e-05
MSTRG.22162	β-cryptoxanthin laurate	-0.968	1.87304e-05
MSTRG.3574	β-cryptoxanthin laurate	-0.968	1.82456e-05
MSTRG.4187	β-cryptoxanthin laurate	-0.968	1.84349e-05
MSTRG.6732	β-cryptoxanthin laurate	-0.968	1.85474e-05
MSTRG.19014	β-cryptoxanthin laurate	-0.967	1.984e-05
MSTRG.4777	β-cryptoxanthin laurate	-0.967	2.07279e-05
MSTRG.12827	β-cryptoxanthin laurate	-0.966	2.25058e-05
MSTRG.16594	β-cryptoxanthin laurate	-0.966	2.28643e-05
MSTRG.4797	β-cryptoxanthin laurate	-0.966	2.22335e-05
MSTRG.11521	β-cryptoxanthin laurate	-0.965	2.53788e-05
MSTRG.11662	β-cryptoxanthin laurate	-0.965	2.48152e-05
MSTRG.13032	β-cryptoxanthin laurate	-0.965	2.64384e-05
MSTRG.20847	β-cryptoxanthin laurate	-0.965	2.60956e-05
MSTRG.24330	β-cryptoxanthin laurate	-0.965	2.44628e-05
MSTRG.802	β-cryptoxanthin laurate	-0.965	2.55579e-05
MSTRG.10903	β-cryptoxanthin laurate	-0.964	2.92385e-05
MSTRG.14755	β-cryptoxanthin laurate	-0.964	2.84355e-05
MSTRG.18331	β-cryptoxanthin laurate	-0.964	2.78678e-05
MSTRG.4155	β-cryptoxanthin laurate	-0.964	2.78856e-05
MSTRG.5178	β-cryptoxanthin laurate	-0.964	2.7559e-05
MSTRG.6292	β-cryptoxanthin laurate	-0.964	2.90531e-05
MSTRG.844	β-cryptoxanthin laurate	-0.964	2.81507e-05
MSTRG.10463	β-cryptoxanthin laurate	-0.963	3.04199e-05
MSTRG.15097	β-cryptoxanthin laurate	-0.963	3.21259e-05
MSTRG.16334	β-cryptoxanthin laurate	-0.963	3.08845e-05
MSTRG.21365	β-cryptoxanthin laurate	-0.963	3.21408e-05
MSTRG.24285	β-cryptoxanthin laurate	-0.963	3.02794e-05
MSTRG.4857	β-cryptoxanthin laurate	-0.963	3.10728e-05
MSTRG.6811	β-cryptoxanthin laurate	-0.963	3.0359e-05
MSTRG.20702	β-cryptoxanthin laurate	-0.962	3.33767e-05
MSTRG.22341	β-cryptoxanthin laurate	-0.962	3.5208e-05
MSTRG.8044	β-cryptoxanthin laurate	-0.962	3.393e-05
MSTRG.11465	β-cryptoxanthin laurate	-0.961	3.76439e-05
MSTRG.5774	β-cryptoxanthin laurate	-0.961	3.73265e-05
MSTRG.9154	β-cryptoxanthin laurate	-0.961	3.79653e-05
MSTRG.11103	β-cryptoxanthin laurate	-0.96	3.92941e-05
MSTRG.19741	β-cryptoxanthin laurate	-0.96	3.88137e-05
MSTRG.22384	β-cryptoxanthin laurate	-0.96	4.00385e-05
MSTRG.1431	β-cryptoxanthin laurate	-0.959	4.45901e-05
MSTRG.16717	β-cryptoxanthin laurate	-0.959	4.40692e-05
MSTRG.20435	β-cryptoxanthin laurate	-0.959	4.30756e-05
MSTRG.21275	β-cryptoxanthin laurate	-0.959	4.38177e-05
MSTRG.22174	β-cryptoxanthin laurate	-0.959	4.34788e-05
MSTRG.22916	β-cryptoxanthin laurate	-0.959	4.577e-05
MSTRG.3767	β-cryptoxanthin laurate	-0.959	4.27336e-05
MSTRG.5871	β-cryptoxanthin laurate	-0.959	4.50486e-05
MSTRG.11953	β-cryptoxanthin laurate	-0.958	4.82102e-05
MSTRG.24265	β-cryptoxanthin laurate	-0.958	4.72245e-05
MSTRG.2744	β-cryptoxanthin laurate	-0.958	4.86059e-05
MSTRG.3008	β-cryptoxanthin laurate	-0.958	4.98012e-05
MSTRG.5933	β-cryptoxanthin laurate	-0.958	4.78493e-05
MSTRG.9124	β-cryptoxanthin laurate	-0.958	4.8542e-05
MSTRG.11731	β-cryptoxanthin laurate	-0.957	5.299e-05
MSTRG.12824	β-cryptoxanthin laurate	-0.957	5.19261e-05
MSTRG.14516	β-cryptoxanthin laurate	-0.957	5.26583e-05
MSTRG.15845	β-cryptoxanthin laurate	-0.957	5.18415e-05
MSTRG.19111	β-cryptoxanthin laurate	-0.957	5.29661e-05
MSTRG.8221	β-cryptoxanthin laurate	-0.957	5.06206e-05
MSTRG.132	β-cryptoxanthin laurate	-0.956	5.73518e-05
MSTRG.16099	β-cryptoxanthin laurate	-0.956	5.704e-05
MSTRG.17417	β-cryptoxanthin laurate	-0.956	5.48206e-05
MSTRG.18118	β-cryptoxanthin laurate	-0.956	5.52315e-05
MSTRG.19194	β-cryptoxanthin laurate	-0.956	5.55309e-05
MSTRG.23062	β-cryptoxanthin laurate	-0.956	5.81415e-05
MSTRG.23190	β-cryptoxanthin laurate	-0.956	5.77058e-05
MSTRG.2523	β-cryptoxanthin laurate	-0.956	5.42851e-05
MSTRG.4331	β-cryptoxanthin laurate	-0.956	5.68287e-05
MSTRG.5165	β-cryptoxanthin laurate	-0.956	5.55673e-05
MSTRG.6891	β-cryptoxanthin laurate	-0.956	5.85612e-05
MSTRG.9255	β-cryptoxanthin laurate	-0.956	5.43508e-05
MSTRG.18874	β-cryptoxanthin laurate	-0.955	6.12949e-05
MSTRG.19397	β-cryptoxanthin laurate	-0.955	6.0001e-05
MSTRG.22109	β-cryptoxanthin laurate	-0.955	6.31777e-05
MSTRG.2520	β-cryptoxanthin laurate	-0.955	6.07195e-05
MSTRG.6933	β-cryptoxanthin laurate	-0.955	5.87203e-05
MSTRG.1026	β-cryptoxanthin laurate	-0.954	6.70486e-05
MSTRG.15199	β-cryptoxanthin laurate	-0.954	6.78595e-05
MSTRG.16360	β-cryptoxanthin laurate	-0.954	6.72168e-05
MSTRG.18473	β-cryptoxanthin laurate	-0.954	6.71536e-05
MSTRG.23390	β-cryptoxanthin laurate	-0.954	6.75545e-05
MSTRG.23779	β-cryptoxanthin laurate	-0.954	6.74733e-05
MSTRG.3626	β-cryptoxanthin laurate	-0.954	6.78687e-05
MSTRG.9866	β-cryptoxanthin laurate	-0.954	6.68484e-05
MSTRG.9942	β-cryptoxanthin laurate	-0.954	6.80102e-05
MSTRG.10413	β-cryptoxanthin laurate	-0.953	7.19359e-05
MSTRG.10416	β-cryptoxanthin laurate	-0.953	7.0061e-05
MSTRG.20723	β-cryptoxanthin laurate	-0.953	7.15992e-05
MSTRG.20952	β-cryptoxanthin laurate	-0.953	7.14444e-05
MSTRG.7212	β-cryptoxanthin laurate	-0.953	7.06786e-05
MSTRG.7779	β-cryptoxanthin laurate	-0.953	6.92063e-05
MSTRG.13966	β-cryptoxanthin laurate	-0.952	7.36773e-05
MSTRG.15584	β-cryptoxanthin laurate	-0.952	7.64274e-05
MSTRG.16688	β-cryptoxanthin laurate	-0.952	7.55672e-05
MSTRG.18750	β-cryptoxanthin laurate	-0.952	7.82322e-05
MSTRG.19340	β-cryptoxanthin laurate	-0.952	7.68237e-05
MSTRG.20030	β-cryptoxanthin laurate	-0.952	7.48447e-05
MSTRG.20298	β-cryptoxanthin laurate	-0.952	7.44038e-05
MSTRG.7556	β-cryptoxanthin laurate	-0.952	7.41756e-05
MSTRG.8132	β-cryptoxanthin laurate	-0.952	7.72204e-05
MSTRG.8949	β-cryptoxanthin laurate	-0.952	7.44272e-05
MSTRG.8989	β-cryptoxanthin laurate	-0.952	7.69802e-05
MSTRG.10459	β-cryptoxanthin laurate	-0.951	7.97066e-05
MSTRG.16648	β-cryptoxanthin laurate	-0.951	7.9545e-05
MSTRG.18645	β-cryptoxanthin laurate	-0.951	8.10135e-05
MSTRG.19688	β-cryptoxanthin laurate	-0.951	8.0767e-05
MSTRG.21738	β-cryptoxanthin laurate	-0.951	8.10305e-05
MSTRG.21875	β-cryptoxanthin laurate	-0.951	8.34091e-05
MSTRG.23413	β-cryptoxanthin laurate	-0.951	8.42368e-05
MSTRG.266	β-cryptoxanthin laurate	-0.951	8.2114e-05
MSTRG.4803	β-cryptoxanthin laurate	-0.951	8.2055e-05
MSTRG.4908	β-cryptoxanthin laurate	-0.951	8.18013e-05
MSTRG.8496	β-cryptoxanthin laurate	-0.951	8.35282e-05
MSTRG.9296	β-cryptoxanthin laurate	-0.951	8.14705e-05
MSTRG.10400	β-cryptoxanthin laurate	-0.95	8.71966e-05
MSTRG.14310	β-cryptoxanthin laurate	-0.95	8.94424e-05
MSTRG.1517	β-cryptoxanthin laurate	-0.95	8.88912e-05
MSTRG.17421	β-cryptoxanthin laurate	-0.95	8.65152e-05
MSTRG.22843	β-cryptoxanthin laurate	-0.95	9.04597e-05
MSTRG.2291	β-cryptoxanthin laurate	-0.95	8.57139e-05
MSTRG.4644	β-cryptoxanthin laurate	-0.95	8.48785e-05
MSTRG.4968	β-cryptoxanthin laurate	-0.95	8.66172e-05
MSTRG.7572	β-cryptoxanthin laurate	-0.95	8.6015e-05
MSTRG.9078	β-cryptoxanthin laurate	-0.95	8.69163e-05
MSTRG.1084	β-cryptoxanthin laurate	-0.949	9.60775e-05
MSTRG.12720	β-cryptoxanthin laurate	-0.949	9.49973e-05
MSTRG.1294	β-cryptoxanthin laurate	-0.949	9.65017e-05
MSTRG.14305	β-cryptoxanthin laurate	-0.949	9.44665e-05
MSTRG.16411	β-cryptoxanthin laurate	-0.949	9.652e-05
MSTRG.1908	β-cryptoxanthin laurate	-0.949	9.29981e-05
MSTRG.20699	β-cryptoxanthin laurate	-0.949	9.37291e-05
MSTRG.24149	β-cryptoxanthin laurate	-0.949	9.12597e-05
MSTRG.3190	β-cryptoxanthin laurate	-0.949	9.33655e-05
MSTRG.13676	β-cryptoxanthin laurate	-0.948	0.000100958
MSTRG.14182	β-cryptoxanthin laurate	-0.948	9.79072e-05
MSTRG.15520	β-cryptoxanthin laurate	-0.948	9.89297e-05
MSTRG.4138	β-cryptoxanthin laurate	-0.948	0.000101147
MSTRG.4883	β-cryptoxanthin laurate	-0.948	9.86841e-05
MSTRG.5832	β-cryptoxanthin laurate	-0.948	0.000100098
MSTRG.11327	β-cryptoxanthin laurate	-0.947	0.000104031
MSTRG.1306	β-cryptoxanthin laurate	-0.947	0.000109546
MSTRG.15108	β-cryptoxanthin laurate	-0.947	0.000109441
MSTRG.22889	β-cryptoxanthin laurate	-0.947	0.000108997
MSTRG.24207	β-cryptoxanthin laurate	-0.947	0.000110614
MSTRG.24274	β-cryptoxanthin laurate	-0.947	0.000103793
MSTRG.3042	β-cryptoxanthin laurate	-0.947	0.000110306
MSTRG.5137	β-cryptoxanthin laurate	-0.947	0.000105701
MSTRG.7510	β-cryptoxanthin laurate	-0.947	0.000109889
MSTRG.11360	β-cryptoxanthin laurate	-0.946	0.000115097
MSTRG.11990	β-cryptoxanthin laurate	-0.946	0.000117268
MSTRG.13356	β-cryptoxanthin laurate	-0.946	0.000113686
MSTRG.13779	β-cryptoxanthin laurate	-0.946	0.00011355
MSTRG.14358	β-cryptoxanthin laurate	-0.946	0.000112068
MSTRG.1738	β-cryptoxanthin laurate	-0.946	0.000111904
MSTRG.21055	β-cryptoxanthin laurate	-0.946	0.000113803
MSTRG.22609	β-cryptoxanthin laurate	-0.946	0.000117008
MSTRG.22989	β-cryptoxanthin laurate	-0.946	0.000114605
MSTRG.2356	β-cryptoxanthin laurate	-0.946	0.000113849
Prupe.5G167700	β-cryptoxanthin laurate	-0.946	0.000116553
MSTRG.16905	β-cryptoxanthin laurate	-0.945	0.000124826
MSTRG.18014	β-cryptoxanthin laurate	-0.945	0.000124364
MSTRG.20249	β-cryptoxanthin laurate	-0.945	0.000124944
MSTRG.20800	β-cryptoxanthin laurate	-0.945	0.000119275
MSTRG.21361	β-cryptoxanthin laurate	-0.945	0.000119619
MSTRG.23040	β-cryptoxanthin laurate	-0.945	0.000117973
MSTRG.2908	β-cryptoxanthin laurate	-0.945	0.000123083
MSTRG.3445	β-cryptoxanthin laurate	-0.945	0.000124835
MSTRG.4391	β-cryptoxanthin laurate	-0.945	0.000122391
MSTRG.5157	β-cryptoxanthin laurate	-0.945	0.000122046
MSTRG.14380	β-cryptoxanthin laurate	-0.944	0.000126069
MSTRG.16727	β-cryptoxanthin laurate	-0.944	0.000128803
MSTRG.18621	β-cryptoxanthin laurate	-0.944	0.000129613
MSTRG.18972	β-cryptoxanthin laurate	-0.944	0.000133211
MSTRG.19015	β-cryptoxanthin laurate	-0.944	0.000128299
MSTRG.19303	β-cryptoxanthin laurate	-0.944	0.000128307
MSTRG.20709	β-cryptoxanthin laurate	-0.944	0.000128111
MSTRG.3625	β-cryptoxanthin laurate	-0.944	0.000126675
MSTRG.4496	β-cryptoxanthin laurate	-0.944	0.000126006
MSTRG.15048	β-cryptoxanthin laurate	-0.943	0.000138319
MSTRG.19371	β-cryptoxanthin laurate	-0.943	0.000140411
MSTRG.2068	β-cryptoxanthin laurate	-0.943	0.000134771
MSTRG.4025	β-cryptoxanthin laurate	-0.943	0.000134425
MSTRG.4350	β-cryptoxanthin laurate	-0.943	0.000138518
MSTRG.12593	β-cryptoxanthin laurate	-0.942	0.00014834
MSTRG.12777	β-cryptoxanthin laurate	-0.942	0.000147295
MSTRG.23851	β-cryptoxanthin laurate	-0.942	0.000142481
MSTRG.4036	β-cryptoxanthin laurate	-0.942	0.000144213
MSTRG.4942	β-cryptoxanthin laurate	-0.942	0.000147267
MSTRG.5136	β-cryptoxanthin laurate	-0.942	0.000143315
MSTRG.5253	β-cryptoxanthin laurate	-0.942	0.000142692
MSTRG.5651	β-cryptoxanthin laurate	-0.942	0.000149513
MSTRG.13354	β-cryptoxanthin laurate	-0.941	0.000151486
MSTRG.19522	β-cryptoxanthin laurate	-0.941	0.000151832
MSTRG.22703	β-cryptoxanthin laurate	-0.941	0.000156365
MSTRG.4798	β-cryptoxanthin laurate	-0.941	0.00015672
MSTRG.6033	β-cryptoxanthin laurate	-0.941	0.000155871
MSTRG.6615	β-cryptoxanthin laurate	-0.941	0.000152586
MSTRG.8124	β-cryptoxanthin laurate	-0.941	0.000153017
MSTRG.8786	β-cryptoxanthin laurate	-0.941	0.000156337
MSTRG.9282	β-cryptoxanthin laurate	-0.941	0.000150919
MSTRG.10344	β-cryptoxanthin laurate	-0.94	0.00016715
MSTRG.12214	β-cryptoxanthin laurate	-0.94	0.000168593
MSTRG.13266	β-cryptoxanthin laurate	-0.94	0.000165913
MSTRG.16140	β-cryptoxanthin laurate	-0.94	0.000167304
MSTRG.16144	β-cryptoxanthin laurate	-0.94	0.000160802
MSTRG.1706	β-cryptoxanthin laurate	-0.94	0.000168223
MSTRG.21419	β-cryptoxanthin laurate	-0.94	0.000167778
MSTRG.21497	β-cryptoxanthin laurate	-0.94	0.000164027
MSTRG.21919	β-cryptoxanthin laurate	-0.94	0.000168597
MSTRG.4219	β-cryptoxanthin laurate	-0.94	0.000167113
MSTRG.4865	β-cryptoxanthin laurate	-0.94	0.000164443
MSTRG.6332	β-cryptoxanthin laurate	-0.94	0.000165589
MSTRG.968	β-cryptoxanthin laurate	-0.94	0.000161809
Prupe.3G303700	β-cryptoxanthin laurate	-0.94	0.00016418
MSTRG.15867	β-cryptoxanthin laurate	-0.939	0.000176543
MSTRG.16239	β-cryptoxanthin laurate	-0.939	0.000170751
MSTRG.16473	β-cryptoxanthin laurate	-0.939	0.000174441
MSTRG.2153	β-cryptoxanthin laurate	-0.939	0.000175994
MSTRG.22262	β-cryptoxanthin laurate	-0.939	0.0001739
MSTRG.22887	β-cryptoxanthin laurate	-0.939	0.000171277
MSTRG.23050	β-cryptoxanthin laurate	-0.939	0.000178623
MSTRG.7103	β-cryptoxanthin laurate	-0.939	0.000174901
MSTRG.7144	β-cryptoxanthin laurate	-0.939	0.000172912
MSTRG.7651	β-cryptoxanthin laurate	-0.939	0.000170082
MSTRG.8084	β-cryptoxanthin laurate	-0.939	0.000170202
MSTRG.11125	β-cryptoxanthin laurate	-0.938	0.000180162
MSTRG.15621	β-cryptoxanthin laurate	-0.938	0.000185465
MSTRG.17759	β-cryptoxanthin laurate	-0.938	0.000184681
MSTRG.18324	β-cryptoxanthin laurate	-0.938	0.000186807
MSTRG.19013	β-cryptoxanthin laurate	-0.938	0.000185228
MSTRG.21924	β-cryptoxanthin laurate	-0.938	0.000188767
MSTRG.23365	β-cryptoxanthin laurate	-0.938	0.000180097
MSTRG.5260	β-cryptoxanthin laurate	-0.938	0.000186407
MSTRG.758	β-cryptoxanthin laurate	-0.938	0.000181581
MSTRG.11392	β-cryptoxanthin laurate	-0.937	0.000196704
MSTRG.19954	β-cryptoxanthin laurate	-0.937	0.000198457
MSTRG.20653	β-cryptoxanthin laurate	-0.937	0.000197386
MSTRG.23603	β-cryptoxanthin laurate	-0.937	0.000192863
MSTRG.2494	β-cryptoxanthin laurate	-0.937	0.000198208
MSTRG.3847	β-cryptoxanthin laurate	-0.937	0.000190446
MSTRG.7006	β-cryptoxanthin laurate	-0.937	0.00018904
MSTRG.7085	β-cryptoxanthin laurate	-0.937	0.0001944
MSTRG.742	β-cryptoxanthin laurate	-0.937	0.000194906
MSTRG.7875	β-cryptoxanthin laurate	-0.937	0.00019624
MSTRG.9170	β-cryptoxanthin laurate	-0.937	0.000193761
MSTRG.9326	β-cryptoxanthin laurate	-0.937	0.000191708
MSTRG.12471	β-cryptoxanthin laurate	-0.936	0.000202685
MSTRG.13904	β-cryptoxanthin laurate	-0.936	0.000199716
MSTRG.14757	β-cryptoxanthin laurate	-0.936	0.000199636
MSTRG.15903	β-cryptoxanthin laurate	-0.936	0.000206198
MSTRG.19304	β-cryptoxanthin laurate	-0.936	0.000203044
MSTRG.19538	β-cryptoxanthin laurate	-0.936	0.000208772
MSTRG.22401	β-cryptoxanthin laurate	-0.936	0.00020621
MSTRG.2371	β-cryptoxanthin laurate	-0.936	0.000199751
MSTRG.4324	β-cryptoxanthin laurate	-0.936	0.00020394
MSTRG.7564	β-cryptoxanthin laurate	-0.936	0.000206709
MSTRG.9350	β-cryptoxanthin laurate	-0.936	0.000206333
MSTRG.13181	β-cryptoxanthin laurate	-0.935	0.000217315
MSTRG.14087	β-cryptoxanthin laurate	-0.935	0.000216507
MSTRG.15206	β-cryptoxanthin laurate	-0.935	0.000213282
MSTRG.17086	β-cryptoxanthin laurate	-0.935	0.000216037
MSTRG.20229	β-cryptoxanthin laurate	-0.935	0.000218147
MSTRG.20345	β-cryptoxanthin laurate	-0.935	0.000217877
MSTRG.20353	β-cryptoxanthin laurate	-0.935	0.000211253
MSTRG.20637	β-cryptoxanthin laurate	-0.935	0.000220268
MSTRG.20842	β-cryptoxanthin laurate	-0.935	0.000220178
MSTRG.22017	β-cryptoxanthin laurate	-0.935	0.000214859
MSTRG.3188	β-cryptoxanthin laurate	-0.935	0.000219596
MSTRG.3564	β-cryptoxanthin laurate	-0.935	0.000213621
MSTRG.3624	β-cryptoxanthin laurate	-0.935	0.000212799
MSTRG.4721	β-cryptoxanthin laurate	-0.935	0.000215991
MSTRG.4836	β-cryptoxanthin laurate	-0.935	0.000221275
MSTRG.6677	β-cryptoxanthin laurate	-0.935	0.000216258
MSTRG.7705	β-cryptoxanthin laurate	-0.935	0.000216787
MSTRG.8030	β-cryptoxanthin laurate	-0.935	0.000220961
MSTRG.9080	β-cryptoxanthin laurate	-0.935	0.000212116
MSTRG.10019	β-cryptoxanthin laurate	-0.934	0.000233631
MSTRG.12089	β-cryptoxanthin laurate	-0.934	0.000223186
MSTRG.15666	β-cryptoxanthin laurate	-0.934	0.000226429
MSTRG.22321	β-cryptoxanthin laurate	-0.934	0.00023033
MSTRG.3935	β-cryptoxanthin laurate	-0.934	0.000231059
MSTRG.7437	β-cryptoxanthin laurate	-0.934	0.000231591
MSTRG.10127	β-cryptoxanthin laurate	-0.933	0.000238333
MSTRG.11421	β-cryptoxanthin laurate	-0.933	0.000243736
MSTRG.16532	β-cryptoxanthin laurate	-0.933	0.000239193
MSTRG.19609	β-cryptoxanthin laurate	-0.933	0.000236597
MSTRG.21051	β-cryptoxanthin laurate	-0.933	0.000240471
MSTRG.21942	β-cryptoxanthin laurate	-0.933	0.000243426
MSTRG.2781	β-cryptoxanthin laurate	-0.933	0.000234602
MSTRG.3580	β-cryptoxanthin laurate	-0.933	0.000244435
MSTRG.4325	β-cryptoxanthin laurate	-0.933	0.000235372
MSTRG.6100	β-cryptoxanthin laurate	-0.933	0.000245351
MSTRG.7168	β-cryptoxanthin laurate	-0.933	0.000241081
MSTRG.7785	β-cryptoxanthin laurate	-0.933	0.000237187
MSTRG.9433	β-cryptoxanthin laurate	-0.933	0.000246047
MSTRG.10087	β-cryptoxanthin laurate	-0.932	0.000247865
MSTRG.11595	β-cryptoxanthin laurate	-0.932	0.000254334
MSTRG.15685	β-cryptoxanthin laurate	-0.932	0.000258179
MSTRG.17331	β-cryptoxanthin laurate	-0.932	0.000246786
MSTRG.20845	β-cryptoxanthin laurate	-0.932	0.000254842
MSTRG.7075	β-cryptoxanthin laurate	-0.932	0.000258912
MSTRG.7417	β-cryptoxanthin laurate	-0.932	0.000252723
MSTRG.8808	β-cryptoxanthin laurate	-0.932	0.00025628
MSTRG.11522	β-cryptoxanthin laurate	-0.931	0.000270454
MSTRG.14342	β-cryptoxanthin laurate	-0.931	0.000264037
MSTRG.15816	β-cryptoxanthin laurate	-0.931	0.000263715
MSTRG.18679	β-cryptoxanthin laurate	-0.931	0.000268882
MSTRG.18831	β-cryptoxanthin laurate	-0.931	0.000266987
MSTRG.20148	β-cryptoxanthin laurate	-0.931	0.000259071
MSTRG.21244	β-cryptoxanthin laurate	-0.931	0.000259873
MSTRG.4614	β-cryptoxanthin laurate	-0.931	0.000269233
MSTRG.5201	β-cryptoxanthin laurate	-0.931	0.000260171
MSTRG.6041	β-cryptoxanthin laurate	-0.931	0.000267265
MSTRG.8453	β-cryptoxanthin laurate	-0.931	0.000267687
MSTRG.9241	β-cryptoxanthin laurate	-0.931	0.000268502
MSTRG.10253	β-cryptoxanthin laurate	-0.93	0.000280551
MSTRG.12798	β-cryptoxanthin laurate	-0.93	0.000283991
MSTRG.14937	β-cryptoxanthin laurate	-0.93	0.000273844
MSTRG.15645	β-cryptoxanthin laurate	-0.93	0.000274417
MSTRG.18024	β-cryptoxanthin laurate	-0.93	0.000284699
MSTRG.19135	β-cryptoxanthin laurate	-0.93	0.000276282
MSTRG.19459	β-cryptoxanthin laurate	-0.93	0.000273734
MSTRG.19618	β-cryptoxanthin laurate	-0.93	0.000273976
MSTRG.21689	β-cryptoxanthin laurate	-0.93	0.000278857
MSTRG.340	β-cryptoxanthin laurate	-0.93	0.000280181
MSTRG.4334	β-cryptoxanthin laurate	-0.93	0.000274163
MSTRG.7793	β-cryptoxanthin laurate	-0.93	0.000274039
MSTRG.8269	β-cryptoxanthin laurate	-0.93	0.000277605
MSTRG.8717	β-cryptoxanthin laurate	-0.93	0.000281795
MSTRG.10392	β-cryptoxanthin laurate	-0.929	0.000285953
MSTRG.12287	β-cryptoxanthin laurate	-0.929	0.00029398
MSTRG.3239	β-cryptoxanthin laurate	-0.929	0.000297242
MSTRG.8477	β-cryptoxanthin laurate	-0.929	0.000289979
MSTRG.9690	β-cryptoxanthin laurate	-0.929	0.000286763
Prupe.3G154200	β-cryptoxanthin laurate	-0.929	0.000290933
MSTRG.11231	β-cryptoxanthin laurate	-0.928	0.000300035
MSTRG.18229	β-cryptoxanthin laurate	-0.928	0.000304617
MSTRG.20772	β-cryptoxanthin laurate	-0.928	0.000303802
MSTRG.21934	β-cryptoxanthin laurate	-0.928	0.000309601
MSTRG.2468	β-cryptoxanthin laurate	-0.928	0.000312466
MSTRG.2471	β-cryptoxanthin laurate	-0.928	0.000309258
MSTRG.4072	β-cryptoxanthin laurate	-0.928	0.000313296
MSTRG.7663	β-cryptoxanthin laurate	-0.928	0.000303736
MSTRG.8040	β-cryptoxanthin laurate	-0.928	0.000301727
Prupe.1G178400	β-cryptoxanthin laurate	-0.928	0.000301884
MSTRG.14591	β-cryptoxanthin laurate	-0.927	0.000322395
MSTRG.18276	β-cryptoxanthin laurate	-0.927	0.00031909
MSTRG.18658	β-cryptoxanthin laurate	-0.927	0.000315569
MSTRG.19153	β-cryptoxanthin laurate	-0.927	0.000325967
MSTRG.19537	β-cryptoxanthin laurate	-0.927	0.000324396
MSTRG.19727	β-cryptoxanthin laurate	-0.927	0.000316458
MSTRG.21131	β-cryptoxanthin laurate	-0.927	0.000322445
MSTRG.21294	β-cryptoxanthin laurate	-0.927	0.000318879
MSTRG.23029	β-cryptoxanthin laurate	-0.927	0.000325435
MSTRG.2840	β-cryptoxanthin laurate	-0.927	0.000320261
MSTRG.4607	β-cryptoxanthin laurate	-0.927	0.000327736
MSTRG.5790	β-cryptoxanthin laurate	-0.927	0.000320849
MSTRG.7161	β-cryptoxanthin laurate	-0.927	0.000327839
MSTRG.10500	β-cryptoxanthin laurate	-0.926	0.000334567
MSTRG.11112	β-cryptoxanthin laurate	-0.926	0.000332621
MSTRG.11127	β-cryptoxanthin laurate	-0.926	0.000343003
MSTRG.11466	β-cryptoxanthin laurate	-0.926	0.000342905
MSTRG.11501	β-cryptoxanthin laurate	-0.926	0.000334808
MSTRG.1394	β-cryptoxanthin laurate	-0.926	0.00033594
MSTRG.1397	β-cryptoxanthin laurate	-0.926	0.000337
MSTRG.18676	β-cryptoxanthin laurate	-0.926	0.00033846
MSTRG.23262	β-cryptoxanthin laurate	-0.926	0.000334444
MSTRG.2516	β-cryptoxanthin laurate	-0.926	0.00033465
MSTRG.2627	β-cryptoxanthin laurate	-0.926	0.000343385
MSTRG.6962	β-cryptoxanthin laurate	-0.926	0.000343711
MSTRG.7162	β-cryptoxanthin laurate	-0.926	0.000334511
MSTRG.8488	β-cryptoxanthin laurate	-0.926	0.000332065
MSTRG.880	β-cryptoxanthin laurate	-0.926	0.000337245
MSTRG.9140	β-cryptoxanthin laurate	-0.926	0.000331688
MSTRG.10923	β-cryptoxanthin laurate	-0.925	0.000346009
MSTRG.11273	β-cryptoxanthin laurate	-0.925	0.000358102
MSTRG.11502	β-cryptoxanthin laurate	-0.925	0.000353918
MSTRG.12890	β-cryptoxanthin laurate	-0.925	0.000355945
MSTRG.13213	β-cryptoxanthin laurate	-0.925	0.000358417
MSTRG.13352	β-cryptoxanthin laurate	-0.925	0.000349509
MSTRG.13541	β-cryptoxanthin laurate	-0.925	0.000358972
MSTRG.13858	β-cryptoxanthin laurate	-0.925	0.000346587
MSTRG.16546	β-cryptoxanthin laurate	-0.925	0.000347468
MSTRG.18847	β-cryptoxanthin laurate	-0.925	0.000355971
MSTRG.21107	β-cryptoxanthin laurate	-0.925	0.000347788
MSTRG.21114	β-cryptoxanthin laurate	-0.925	0.000353796
MSTRG.24070	β-cryptoxanthin laurate	-0.925	0.000356328
MSTRG.24128	β-cryptoxanthin laurate	-0.925	0.000361104
MSTRG.6286	β-cryptoxanthin laurate	-0.925	0.000358301
MSTRG.7253	β-cryptoxanthin laurate	-0.925	0.000350209
MSTRG.9613	β-cryptoxanthin laurate	-0.925	0.000360265
MSTRG.10111	β-cryptoxanthin laurate	-0.924	0.000377077
MSTRG.10210	β-cryptoxanthin laurate	-0.924	0.000377495
MSTRG.11395	β-cryptoxanthin laurate	-0.924	0.000374957
MSTRG.150	β-cryptoxanthin laurate	-0.924	0.000369128
MSTRG.18774	β-cryptoxanthin laurate	-0.924	0.000371339
MSTRG.18855	β-cryptoxanthin laurate	-0.924	0.000373752
MSTRG.19732	β-cryptoxanthin laurate	-0.924	0.000363364
MSTRG.20125	β-cryptoxanthin laurate	-0.924	0.000367494
MSTRG.21378	β-cryptoxanthin laurate	-0.924	0.000365645
MSTRG.23912	β-cryptoxanthin laurate	-0.924	0.000374678
MSTRG.24213	β-cryptoxanthin laurate	-0.924	0.000372287
MSTRG.2766	β-cryptoxanthin laurate	-0.924	0.000376748
MSTRG.7849	β-cryptoxanthin laurate	-0.924	0.000373776
MSTRG.9486	β-cryptoxanthin laurate	-0.924	0.000363499
MSTRG.14069	β-cryptoxanthin laurate	-0.923	0.00038744
MSTRG.15825	β-cryptoxanthin laurate	-0.923	0.00038197
MSTRG.16724	β-cryptoxanthin laurate	-0.923	0.000381464
MSTRG.16977	β-cryptoxanthin laurate	-0.923	0.000382419
MSTRG.19427	β-cryptoxanthin laurate	-0.923	0.00039437
MSTRG.20254	β-cryptoxanthin laurate	-0.923	0.000383861
MSTRG.21493	β-cryptoxanthin laurate	-0.923	0.000391481
MSTRG.23118	β-cryptoxanthin laurate	-0.923	0.000393199
MSTRG.24370	β-cryptoxanthin laurate	-0.923	0.000391203
MSTRG.1125	β-cryptoxanthin laurate	-0.922	0.000396686
MSTRG.11832	β-cryptoxanthin laurate	-0.922	0.000409231
MSTRG.12980	β-cryptoxanthin laurate	-0.922	0.000406168
MSTRG.13631	β-cryptoxanthin laurate	-0.922	0.000404368
MSTRG.14792	β-cryptoxanthin laurate	-0.922	0.000411588
MSTRG.16050	β-cryptoxanthin laurate	-0.922	0.000409657
MSTRG.22618	β-cryptoxanthin laurate	-0.922	0.000411667
MSTRG.22709	β-cryptoxanthin laurate	-0.922	0.000409426
MSTRG.6655	β-cryptoxanthin laurate	-0.922	0.000397936
MSTRG.8609	β-cryptoxanthin laurate	-0.922	0.000407014
MSTRG.16755	β-cryptoxanthin laurate	-0.921	0.00041918
MSTRG.20560	β-cryptoxanthin laurate	-0.921	0.000418248
MSTRG.24390	β-cryptoxanthin laurate	-0.921	0.000416029
MSTRG.68	β-cryptoxanthin laurate	-0.921	0.000415319
MSTRG.7767	β-cryptoxanthin laurate	-0.921	0.000430471
MSTRG.8232	β-cryptoxanthin laurate	-0.921	0.000420283
MSTRG.10214	β-cryptoxanthin laurate	-0.92	0.000431348
MSTRG.14303	β-cryptoxanthin laurate	-0.92	0.000447901
MSTRG.16192	β-cryptoxanthin laurate	-0.92	0.000433596
MSTRG.18951	β-cryptoxanthin laurate	-0.92	0.000438646
MSTRG.19267	β-cryptoxanthin laurate	-0.92	0.000445947
MSTRG.20175	β-cryptoxanthin laurate	-0.92	0.00043664
MSTRG.20466	β-cryptoxanthin laurate	-0.92	0.000444219
MSTRG.20621	β-cryptoxanthin laurate	-0.92	0.000449378
MSTRG.6	β-cryptoxanthin laurate	-0.92	0.000437933
MSTRG.7171	β-cryptoxanthin laurate	-0.92	0.00043456
MSTRG.10182	β-cryptoxanthin laurate	-0.919	0.000455072
MSTRG.10516	β-cryptoxanthin laurate	-0.919	0.000458303
MSTRG.12558	β-cryptoxanthin laurate	-0.919	0.000455927
MSTRG.13100	β-cryptoxanthin laurate	-0.919	0.000461574
MSTRG.16277	β-cryptoxanthin laurate	-0.919	0.000457258
MSTRG.19156	β-cryptoxanthin laurate	-0.919	0.000466005
MSTRG.22814	β-cryptoxanthin laurate	-0.919	0.00046687
MSTRG.6883	β-cryptoxanthin laurate	-0.919	0.000455861
MSTRG.702	β-cryptoxanthin laurate	-0.919	0.000466355
MSTRG.7236	β-cryptoxanthin laurate	-0.919	0.000461388
MSTRG.8715	β-cryptoxanthin laurate	-0.919	0.00045585
MSTRG.9453	β-cryptoxanthin laurate	-0.919	0.00045309
MSTRG.11939	β-cryptoxanthin laurate	-0.918	0.000483667
MSTRG.16100	β-cryptoxanthin laurate	-0.918	0.000484876
MSTRG.16298	β-cryptoxanthin laurate	-0.918	0.000477627
MSTRG.20414	β-cryptoxanthin laurate	-0.918	0.000485456
MSTRG.24036	β-cryptoxanthin laurate	-0.918	0.000489004
MSTRG.24130	β-cryptoxanthin laurate	-0.918	0.000476166
MSTRG.245	β-cryptoxanthin laurate	-0.918	0.00047081
MSTRG.2694	β-cryptoxanthin laurate	-0.918	0.000484852
MSTRG.3634	β-cryptoxanthin laurate	-0.918	0.000474312
MSTRG.5379	β-cryptoxanthin laurate	-0.918	0.000476876
MSTRG.5646	β-cryptoxanthin laurate	-0.918	0.000478599
MSTRG.6045	β-cryptoxanthin laurate	-0.918	0.00047079
MSTRG.14143	β-cryptoxanthin laurate	-0.917	0.000493507
MSTRG.18413	β-cryptoxanthin laurate	-0.917	0.0005086
MSTRG.18776	β-cryptoxanthin laurate	-0.917	0.000495846
MSTRG.18926	β-cryptoxanthin laurate	-0.917	0.000492157
MSTRG.22848	β-cryptoxanthin laurate	-0.917	0.000505671
MSTRG.4472	β-cryptoxanthin laurate	-0.917	0.000497969
MSTRG.4709	β-cryptoxanthin laurate	-0.917	0.000501562
MSTRG.7048	β-cryptoxanthin laurate	-0.917	0.000507935
MSTRG.7176	β-cryptoxanthin laurate	-0.917	0.000490029
MSTRG.8780	β-cryptoxanthin laurate	-0.917	0.000504263
MSTRG.9426	β-cryptoxanthin laurate	-0.917	0.000495532
Prupe.1G046900	β-cryptoxanthin laurate	-0.917	0.000506719
MSTRG.14491	β-cryptoxanthin laurate	-0.916	0.000526851
MSTRG.18209	β-cryptoxanthin laurate	-0.916	0.000511981
MSTRG.18725	β-cryptoxanthin laurate	-0.916	0.000510903
MSTRG.18735	β-cryptoxanthin laurate	-0.916	0.00051995
MSTRG.18777	β-cryptoxanthin laurate	-0.916	0.000519978
MSTRG.18862	β-cryptoxanthin laurate	-0.916	0.000519947
MSTRG.19151	β-cryptoxanthin laurate	-0.916	0.000530966
MSTRG.19349	β-cryptoxanthin laurate	-0.916	0.000520381
MSTRG.20327	β-cryptoxanthin laurate	-0.916	0.000512982
MSTRG.21121	β-cryptoxanthin laurate	-0.916	0.000515683
MSTRG.3174	β-cryptoxanthin laurate	-0.916	0.000516609
MSTRG.5608	β-cryptoxanthin laurate	-0.916	0.000527151
MSTRG.6504	β-cryptoxanthin laurate	-0.916	0.000530177
MSTRG.7272	β-cryptoxanthin laurate	-0.916	0.000525492
MSTRG.8435	β-cryptoxanthin laurate	-0.916	0.000516759
MSTRG.8993	β-cryptoxanthin laurate	-0.916	0.000513063
MSTRG.9393	β-cryptoxanthin laurate	-0.916	0.000526837
MSTRG.10308	β-cryptoxanthin laurate	-0.915	0.000538234
MSTRG.10501	β-cryptoxanthin laurate	-0.915	0.000536143
MSTRG.11259	β-cryptoxanthin laurate	-0.915	0.00055063
MSTRG.1162	β-cryptoxanthin laurate	-0.915	0.00054468
MSTRG.1621	β-cryptoxanthin laurate	-0.915	0.000541131
MSTRG.18270	β-cryptoxanthin laurate	-0.915	0.000550049
MSTRG.18627	β-cryptoxanthin laurate	-0.915	0.000531442
MSTRG.20267	β-cryptoxanthin laurate	-0.915	0.000547295
MSTRG.2265	β-cryptoxanthin laurate	-0.915	0.000548897
MSTRG.22925	β-cryptoxanthin laurate	-0.915	0.000534323
MSTRG.2980	β-cryptoxanthin laurate	-0.915	0.000541962
MSTRG.9775	β-cryptoxanthin laurate	-0.915	0.000531612
MSTRG.1165	β-cryptoxanthin laurate	-0.914	0.000572012
MSTRG.14108	β-cryptoxanthin laurate	-0.914	0.000568466
MSTRG.16152	β-cryptoxanthin laurate	-0.914	0.000573624
MSTRG.17475	β-cryptoxanthin laurate	-0.914	0.00056567
MSTRG.18399	β-cryptoxanthin laurate	-0.914	0.00055583
MSTRG.3169	β-cryptoxanthin laurate	-0.914	0.000565215
MSTRG.3177	β-cryptoxanthin laurate	-0.914	0.000573383
MSTRG.3518	β-cryptoxanthin laurate	-0.914	0.000568148
MSTRG.6300	β-cryptoxanthin laurate	-0.914	0.000568017
MSTRG.7104	β-cryptoxanthin laurate	-0.914	0.000567901
MSTRG.1332	β-cryptoxanthin laurate	-0.913	0.00059667
MSTRG.19007	β-cryptoxanthin laurate	-0.913	0.00059181
MSTRG.198	β-cryptoxanthin laurate	-0.913	0.000585713
MSTRG.21492	β-cryptoxanthin laurate	-0.913	0.000576736
MSTRG.225	β-cryptoxanthin laurate	-0.913	0.000587238
MSTRG.22542	β-cryptoxanthin laurate	-0.913	0.000597324
MSTRG.2480	β-cryptoxanthin laurate	-0.913	0.00058973
MSTRG.2622	β-cryptoxanthin laurate	-0.913	0.0005918
MSTRG.781	β-cryptoxanthin laurate	-0.913	0.00057637
MSTRG.9895	β-cryptoxanthin laurate	-0.913	0.00059616
MSTRG.13852	β-cryptoxanthin laurate	-0.912	0.000610347
MSTRG.16477	β-cryptoxanthin laurate	-0.912	0.000621562
MSTRG.16618	β-cryptoxanthin laurate	-0.912	0.000615062
MSTRG.17501	β-cryptoxanthin laurate	-0.912	0.000607666
MSTRG.17706	β-cryptoxanthin laurate	-0.912	0.000621504
MSTRG.1784	β-cryptoxanthin laurate	-0.912	0.00061271
MSTRG.18629	β-cryptoxanthin laurate	-0.912	0.000600865
MSTRG.22953	β-cryptoxanthin laurate	-0.912	0.000600355
MSTRG.7803	β-cryptoxanthin laurate	-0.912	0.000615013
MSTRG.8047	β-cryptoxanthin laurate	-0.912	0.000601652
MSTRG.8737	β-cryptoxanthin laurate	-0.912	0.00061632
MSTRG.9458	β-cryptoxanthin laurate	-0.912	0.000603117
MSTRG.16386	β-cryptoxanthin laurate	-0.911	0.000642652
MSTRG.19049	β-cryptoxanthin laurate	-0.911	0.000625464
MSTRG.20814	β-cryptoxanthin laurate	-0.911	0.000634277
MSTRG.21325	β-cryptoxanthin laurate	-0.911	0.000641773
MSTRG.21603	β-cryptoxanthin laurate	-0.911	0.000630055
MSTRG.21787	β-cryptoxanthin laurate	-0.911	0.00064597
MSTRG.228	β-cryptoxanthin laurate	-0.911	0.000643045
MSTRG.233	β-cryptoxanthin laurate	-0.911	0.000645956
MSTRG.24108	β-cryptoxanthin laurate	-0.911	0.000635607
MSTRG.24371	β-cryptoxanthin laurate	-0.911	0.000644132
MSTRG.3030	β-cryptoxanthin laurate	-0.911	0.000624285
MSTRG.6975	β-cryptoxanthin laurate	-0.911	0.000636311
MSTRG.7693	β-cryptoxanthin laurate	-0.911	0.000636734
MSTRG.8045	β-cryptoxanthin laurate	-0.911	0.000644677
MSTRG.11368	β-cryptoxanthin laurate	-0.91	0.00066485
MSTRG.13902	β-cryptoxanthin laurate	-0.91	0.000660328
MSTRG.18792	β-cryptoxanthin laurate	-0.91	0.000653145
MSTRG.2456	β-cryptoxanthin laurate	-0.91	0.000659507
MSTRG.405	β-cryptoxanthin laurate	-0.91	0.000665508
MSTRG.4212	β-cryptoxanthin laurate	-0.91	0.000650085
MSTRG.4474	β-cryptoxanthin laurate	-0.91	0.00066355
MSTRG.7073	β-cryptoxanthin laurate	-0.91	0.000660215
MSTRG.8493	β-cryptoxanthin laurate	-0.91	0.00065133
MSTRG.9135	β-cryptoxanthin laurate	-0.91	0.000655037
MSTRG.9169	β-cryptoxanthin laurate	-0.91	0.000665739
MSTRG.11110	β-cryptoxanthin laurate	-0.909	0.000686969
MSTRG.11401	β-cryptoxanthin laurate	-0.909	0.000671973
MSTRG.14498	β-cryptoxanthin laurate	-0.909	0.000696459
MSTRG.15076	β-cryptoxanthin laurate	-0.909	0.000681591
MSTRG.1600	β-cryptoxanthin laurate	-0.909	0.000673529
MSTRG.18231	β-cryptoxanthin laurate	-0.909	0.000682127
MSTRG.20258	β-cryptoxanthin laurate	-0.909	0.000690207
MSTRG.3050	β-cryptoxanthin laurate	-0.909	0.000683642
MSTRG.4590	β-cryptoxanthin laurate	-0.909	0.000680308
MSTRG.8004	β-cryptoxanthin laurate	-0.909	0.000677688
Prupe.6G314500	β-cryptoxanthin laurate	-0.909	0.000679145
MSTRG.13053	β-cryptoxanthin laurate	-0.908	0.000699167
MSTRG.13310	β-cryptoxanthin laurate	-0.908	0.00069796
MSTRG.18836	β-cryptoxanthin laurate	-0.908	0.000720863
MSTRG.22651	β-cryptoxanthin laurate	-0.908	0.000710071
MSTRG.23042	β-cryptoxanthin laurate	-0.908	0.000722496
MSTRG.24324	β-cryptoxanthin laurate	-0.908	0.000698289
MSTRG.345	β-cryptoxanthin laurate	-0.908	0.000706454
MSTRG.5465	β-cryptoxanthin laurate	-0.908	0.000716661
MSTRG.5576	β-cryptoxanthin laurate	-0.908	0.000722799
MSTRG.8930	β-cryptoxanthin laurate	-0.908	0.000722571
MSTRG.11643	β-cryptoxanthin laurate	-0.907	0.00074421
MSTRG.13140	β-cryptoxanthin laurate	-0.907	0.000726877
MSTRG.14707	β-cryptoxanthin laurate	-0.907	0.000743662
MSTRG.18517	β-cryptoxanthin laurate	-0.907	0.000746661
MSTRG.22198	β-cryptoxanthin laurate	-0.907	0.000725275
MSTRG.22924	β-cryptoxanthin laurate	-0.907	0.000746803
MSTRG.22958	β-cryptoxanthin laurate	-0.907	0.000741304
MSTRG.23552	β-cryptoxanthin laurate	-0.907	0.000747818
MSTRG.6833	β-cryptoxanthin laurate	-0.907	0.000734332
MSTRG.11899	β-cryptoxanthin laurate	-0.906	0.000750427
MSTRG.19282	β-cryptoxanthin laurate	-0.906	0.000754259
MSTRG.19284	β-cryptoxanthin laurate	-0.906	0.000755685
MSTRG.20798	β-cryptoxanthin laurate	-0.906	0.000761354
MSTRG.21143	β-cryptoxanthin laurate	-0.906	0.000761597
MSTRG.22022	β-cryptoxanthin laurate	-0.906	0.000758737
MSTRG.2454	β-cryptoxanthin laurate	-0.906	0.000757204
MSTRG.4045	β-cryptoxanthin laurate	-0.906	0.000750904
MSTRG.4104	β-cryptoxanthin laurate	-0.906	0.000758082
MSTRG.7851	β-cryptoxanthin laurate	-0.906	0.000755615
MSTRG.7905	β-cryptoxanthin laurate	-0.906	0.000774156
MSTRG.16462	β-cryptoxanthin laurate	-0.905	0.000802128
MSTRG.18962	β-cryptoxanthin laurate	-0.905	0.000782951
MSTRG.21568	β-cryptoxanthin laurate	-0.905	0.000783857
MSTRG.2228	β-cryptoxanthin laurate	-0.905	0.00080208
MSTRG.2788	β-cryptoxanthin laurate	-0.905	0.000788985
MSTRG.3255	β-cryptoxanthin laurate	-0.905	0.000799426
MSTRG.3479	β-cryptoxanthin laurate	-0.905	0.000796971
MSTRG.4054	β-cryptoxanthin laurate	-0.905	0.00077848
MSTRG.7766	β-cryptoxanthin laurate	-0.905	0.000801944
MSTRG.8028	β-cryptoxanthin laurate	-0.905	0.000797532
MSTRG.16133	β-cryptoxanthin laurate	-0.904	0.000828519
MSTRG.18385	β-cryptoxanthin laurate	-0.904	0.000807818
MSTRG.23057	β-cryptoxanthin laurate	-0.904	0.000816444
MSTRG.23159	β-cryptoxanthin laurate	-0.904	0.000829919
MSTRG.3342	β-cryptoxanthin laurate	-0.904	0.000823201
MSTRG.8385	β-cryptoxanthin laurate	-0.904	0.000828886
MSTRG.9005	β-cryptoxanthin laurate	-0.904	0.000809773
MSTRG.17974	β-cryptoxanthin laurate	-0.903	0.000842733
MSTRG.21043	β-cryptoxanthin laurate	-0.903	0.000843871
MSTRG.21937	β-cryptoxanthin laurate	-0.903	0.000836128
MSTRG.24331	β-cryptoxanthin laurate	-0.903	0.000835572
MSTRG.4311	β-cryptoxanthin laurate	-0.903	0.000838485
MSTRG.4583	β-cryptoxanthin laurate	-0.903	0.000846186
MSTRG.9999	β-cryptoxanthin laurate	-0.903	0.000852111
MSTRG.12384	β-cryptoxanthin laurate	-0.902	0.000885989
MSTRG.13242	β-cryptoxanthin laurate	-0.902	0.000870191
MSTRG.20799	β-cryptoxanthin laurate	-0.902	0.000883121
MSTRG.2084	β-cryptoxanthin laurate	-0.902	0.000868564
MSTRG.21887	β-cryptoxanthin laurate	-0.902	0.000879069
MSTRG.22169	β-cryptoxanthin laurate	-0.902	0.000887892
MSTRG.23022	β-cryptoxanthin laurate	-0.902	0.000867659
MSTRG.23604	β-cryptoxanthin laurate	-0.902	0.00087502
MSTRG.3844	β-cryptoxanthin laurate	-0.902	0.000892891
MSTRG.4210	β-cryptoxanthin laurate	-0.902	0.000866832
MSTRG.5332	β-cryptoxanthin laurate	-0.902	0.00087731
MSTRG.5450	β-cryptoxanthin laurate	-0.902	0.000877203
MSTRG.5460	β-cryptoxanthin laurate	-0.902	0.000891292
MSTRG.10572	β-cryptoxanthin laurate	-0.901	0.000905912
MSTRG.12402	β-cryptoxanthin laurate	-0.901	0.000919661
MSTRG.13296	β-cryptoxanthin laurate	-0.901	0.000909646
MSTRG.16630	β-cryptoxanthin laurate	-0.901	0.000919546
MSTRG.16991	β-cryptoxanthin laurate	-0.901	0.00091202
MSTRG.18961	β-cryptoxanthin laurate	-0.901	0.000915357
MSTRG.19085	β-cryptoxanthin laurate	-0.901	0.00090666
MSTRG.19523	β-cryptoxanthin laurate	-0.901	0.000915009
MSTRG.2126	β-cryptoxanthin laurate	-0.901	0.000921806
MSTRG.2238	β-cryptoxanthin laurate	-0.901	0.000897026
MSTRG.4859	β-cryptoxanthin laurate	-0.901	0.000904947
MSTRG.5905	β-cryptoxanthin laurate	-0.901	0.000913219
MSTRG.6885	β-cryptoxanthin laurate	-0.901	0.000900873
MSTRG.10353	β-cryptoxanthin laurate	-0.9	0.000928734
MSTRG.1288	β-cryptoxanthin laurate	-0.9	0.000941643
MSTRG.13170	β-cryptoxanthin laurate	-0.9	0.000952515
MSTRG.13172	β-cryptoxanthin laurate	-0.9	0.000931531
MSTRG.13313	β-cryptoxanthin laurate	-0.9	0.000943342
MSTRG.15913	β-cryptoxanthin laurate	-0.9	0.000945612
MSTRG.17354	β-cryptoxanthin laurate	-0.9	0.000940568
MSTRG.19914	β-cryptoxanthin laurate	-0.9	0.000948652
MSTRG.5001	β-cryptoxanthin laurate	-0.9	0.000936684
MSTRG.5468	β-cryptoxanthin laurate	-0.9	0.000936754
MSTRG.6533	β-cryptoxanthin laurate	-0.9	0.000938677
MSTRG.9802	β-cryptoxanthin laurate	-0.9	0.000932448
MSTRG.10445	β-cryptoxanthin laurate	0.9	0.000957761
MSTRG.10725	β-cryptoxanthin laurate	0.9	0.000927282
MSTRG.18329	β-cryptoxanthin laurate	0.9	0.000948325
MSTRG.20591	β-cryptoxanthin laurate	0.9	0.000953731
MSTRG.21881	β-cryptoxanthin laurate	0.9	0.000951959
MSTRG.5569	β-cryptoxanthin laurate	0.9	0.0009318
MSTRG.1091	β-cryptoxanthin laurate	0.901	0.00092088
MSTRG.12029	β-cryptoxanthin laurate	0.901	0.000913417
MSTRG.14005	β-cryptoxanthin laurate	0.901	0.000920179
MSTRG.14939	β-cryptoxanthin laurate	0.901	0.000903569
MSTRG.17480	β-cryptoxanthin laurate	0.901	0.000921247
MSTRG.6687	β-cryptoxanthin laurate	0.901	0.000898038
MSTRG.8680	β-cryptoxanthin laurate	0.901	0.000913445
MSTRG.10181	β-cryptoxanthin laurate	0.902	0.000865553
MSTRG.17994	β-cryptoxanthin laurate	0.902	0.000866384
MSTRG.23267	β-cryptoxanthin laurate	0.902	0.00087766
MSTRG.2844	β-cryptoxanthin laurate	0.902	0.000880711
MSTRG.5074	β-cryptoxanthin laurate	0.902	0.000873143
MSTRG.8832	β-cryptoxanthin laurate	0.902	0.000894767
MSTRG.9073	β-cryptoxanthin laurate	0.902	0.000871783
MSTRG.11698	β-cryptoxanthin laurate	0.903	0.000852442
MSTRG.14735	β-cryptoxanthin laurate	0.903	0.000852904
MSTRG.16578	β-cryptoxanthin laurate	0.903	0.000854014
MSTRG.20490	β-cryptoxanthin laurate	0.903	0.000845718
MSTRG.23707	β-cryptoxanthin laurate	0.903	0.000849296
MSTRG.24281	β-cryptoxanthin laurate	0.903	0.000847366
MSTRG.2991	β-cryptoxanthin laurate	0.903	0.000850771
MSTRG.8274	β-cryptoxanthin laurate	0.903	0.000854397
MSTRG.23617	β-cryptoxanthin laurate	0.904	0.000811995
MSTRG.3915	β-cryptoxanthin laurate	0.904	0.000828605
MSTRG.4245	β-cryptoxanthin laurate	0.904	0.000830092
MSTRG.441	β-cryptoxanthin laurate	0.904	0.000820916
MSTRG.7560	β-cryptoxanthin laurate	0.904	0.000811905
MSTRG.11165	β-cryptoxanthin laurate	0.905	0.000801955
MSTRG.16613	β-cryptoxanthin laurate	0.905	0.000797707
MSTRG.17389	β-cryptoxanthin laurate	0.905	0.000794144
MSTRG.2776	β-cryptoxanthin laurate	0.905	0.000792812
MSTRG.3309	β-cryptoxanthin laurate	0.905	0.000804083
MSTRG.3884	β-cryptoxanthin laurate	0.905	0.000794176
MSTRG.6567	β-cryptoxanthin laurate	0.905	0.000781525
MSTRG.11371	β-cryptoxanthin laurate	0.906	0.000772821
MSTRG.11856	β-cryptoxanthin laurate	0.906	0.000773441
MSTRG.11936	β-cryptoxanthin laurate	0.906	0.000762731
MSTRG.13721	β-cryptoxanthin laurate	0.906	0.000777861
MSTRG.14789	β-cryptoxanthin laurate	0.906	0.000764854
MSTRG.14881	β-cryptoxanthin laurate	0.906	0.000764657
MSTRG.14882	β-cryptoxanthin laurate	0.906	0.00077091
MSTRG.19264	β-cryptoxanthin laurate	0.906	0.000759735
MSTRG.24470	β-cryptoxanthin laurate	0.906	0.000760696
MSTRG.2759	β-cryptoxanthin laurate	0.906	0.00075238
MSTRG.4789	β-cryptoxanthin laurate	0.906	0.000752324
MSTRG.4921	β-cryptoxanthin laurate	0.906	0.000750773
MSTRG.5185	β-cryptoxanthin laurate	0.906	0.000755025
MSTRG.8639	β-cryptoxanthin laurate	0.906	0.000753559
MSTRG.10749	β-cryptoxanthin laurate	0.907	0.000729068
MSTRG.12835	β-cryptoxanthin laurate	0.907	0.000737723
MSTRG.20635	β-cryptoxanthin laurate	0.907	0.000727133
MSTRG.4756	β-cryptoxanthin laurate	0.907	0.000726976
MSTRG.7277	β-cryptoxanthin laurate	0.907	0.000738676
MSTRG.9345	β-cryptoxanthin laurate	0.907	0.000731059
MSTRG.10190	β-cryptoxanthin laurate	0.908	0.00071312
MSTRG.14698	β-cryptoxanthin laurate	0.908	0.000711898
MSTRG.18327	β-cryptoxanthin laurate	0.908	0.000718592
MSTRG.18561	β-cryptoxanthin laurate	0.908	0.000715748
MSTRG.22222	β-cryptoxanthin laurate	0.908	0.000700186
MSTRG.22396	β-cryptoxanthin laurate	0.908	0.000722708
MSTRG.23407	β-cryptoxanthin laurate	0.908	0.000707201
MSTRG.3531	β-cryptoxanthin laurate	0.908	0.000717228
MSTRG.7915	β-cryptoxanthin laurate	0.908	0.00071134
MSTRG.10823	β-cryptoxanthin laurate	0.909	0.000672174
MSTRG.17863	β-cryptoxanthin laurate	0.909	0.000684779
MSTRG.18069	β-cryptoxanthin laurate	0.909	0.000684479
MSTRG.19916	β-cryptoxanthin laurate	0.909	0.000691705
MSTRG.21060	β-cryptoxanthin laurate	0.909	0.000678347
MSTRG.2341	β-cryptoxanthin laurate	0.909	0.000674084
MSTRG.3590	β-cryptoxanthin laurate	0.909	0.00069676
MSTRG.17573	β-cryptoxanthin laurate	0.91	0.000661769
MSTRG.20727	β-cryptoxanthin laurate	0.91	0.000648174
MSTRG.20870	β-cryptoxanthin laurate	0.91	0.000659399
MSTRG.2118	β-cryptoxanthin laurate	0.91	0.000670746
MSTRG.5340	β-cryptoxanthin laurate	0.91	0.000653707
MSTRG.6938	β-cryptoxanthin laurate	0.91	0.000662883
MSTRG.12897	β-cryptoxanthin laurate	0.911	0.000637949
MSTRG.13970	β-cryptoxanthin laurate	0.911	0.000637151
MSTRG.14360	β-cryptoxanthin laurate	0.911	0.000637835
MSTRG.21731	β-cryptoxanthin laurate	0.911	0.000636042
MSTRG.22610	β-cryptoxanthin laurate	0.911	0.000641579
MSTRG.3533	β-cryptoxanthin laurate	0.911	0.000637702
MSTRG.5623	β-cryptoxanthin laurate	0.911	0.000642776
MSTRG.5716	β-cryptoxanthin laurate	0.911	0.000630826
MSTRG.8176	β-cryptoxanthin laurate	0.911	0.000624636
MSTRG.12259	β-cryptoxanthin laurate	0.912	0.00062005
MSTRG.20261	β-cryptoxanthin laurate	0.912	0.000620999
MSTRG.20922	β-cryptoxanthin laurate	0.912	0.000621382
MSTRG.24129	β-cryptoxanthin laurate	0.912	0.000609847
MSTRG.7044	β-cryptoxanthin laurate	0.912	0.000613687
MSTRG.10078	β-cryptoxanthin laurate	0.913	0.000595984
MSTRG.11488	β-cryptoxanthin laurate	0.913	0.000592523
MSTRG.11655	β-cryptoxanthin laurate	0.913	0.000594213
MSTRG.13587	β-cryptoxanthin laurate	0.913	0.000582322
MSTRG.14292	β-cryptoxanthin laurate	0.913	0.000582057
MSTRG.14784	β-cryptoxanthin laurate	0.913	0.000577352
MSTRG.17879	β-cryptoxanthin laurate	0.913	0.000589336
MSTRG.23185	β-cryptoxanthin laurate	0.913	0.000578104
MSTRG.811	β-cryptoxanthin laurate	0.913	0.000587405
MSTRG.9214	β-cryptoxanthin laurate	0.913	0.000579731
MSTRG.11575	β-cryptoxanthin laurate	0.914	0.00055683
MSTRG.16643	β-cryptoxanthin laurate	0.914	0.000560766
MSTRG.18628	β-cryptoxanthin laurate	0.914	0.000554148
MSTRG.22021	β-cryptoxanthin laurate	0.914	0.000563887
MSTRG.22224	β-cryptoxanthin laurate	0.914	0.000571711
MSTRG.7376	β-cryptoxanthin laurate	0.914	0.000572113
MSTRG.7844	β-cryptoxanthin laurate	0.914	0.000562008
MSTRG.797	β-cryptoxanthin laurate	0.914	0.000567047
MSTRG.11485	β-cryptoxanthin laurate	0.915	0.000552973
MSTRG.11494	β-cryptoxanthin laurate	0.915	0.000541384
MSTRG.14779	β-cryptoxanthin laurate	0.915	0.000533561
MSTRG.16003	β-cryptoxanthin laurate	0.915	0.000551556
MSTRG.16212	β-cryptoxanthin laurate	0.915	0.000539776
MSTRG.1802	β-cryptoxanthin laurate	0.915	0.000540738
MSTRG.18159	β-cryptoxanthin laurate	0.915	0.000542493
MSTRG.4790	β-cryptoxanthin laurate	0.915	0.000531762
MSTRG.9035	β-cryptoxanthin laurate	0.915	0.000534667
MSTRG.9676	β-cryptoxanthin laurate	0.915	0.000536374
MSTRG.1326	β-cryptoxanthin laurate	0.916	0.000516572
MSTRG.15301	β-cryptoxanthin laurate	0.916	0.000511293
MSTRG.17986	β-cryptoxanthin laurate	0.916	0.000517559
MSTRG.1860	β-cryptoxanthin laurate	0.916	0.000530051
MSTRG.21209	β-cryptoxanthin laurate	0.916	0.00052945
MSTRG.24174	β-cryptoxanthin laurate	0.916	0.000522426
MSTRG.4784	β-cryptoxanthin laurate	0.916	0.000516903
MSTRG.7025	β-cryptoxanthin laurate	0.916	0.000523875
MSTRG.8185	β-cryptoxanthin laurate	0.916	0.000517662
MSTRG.10663	β-cryptoxanthin laurate	0.917	0.000492405
MSTRG.1257	β-cryptoxanthin laurate	0.917	0.000496446
MSTRG.14873	β-cryptoxanthin laurate	0.917	0.000495599
MSTRG.15163	β-cryptoxanthin laurate	0.917	0.000500286
MSTRG.16862	β-cryptoxanthin laurate	0.917	0.000498175
MSTRG.22410	β-cryptoxanthin laurate	0.917	0.000494646
MSTRG.23526	β-cryptoxanthin laurate	0.917	0.00050512
MSTRG.23542	β-cryptoxanthin laurate	0.917	0.000508281
MSTRG.7641	β-cryptoxanthin laurate	0.917	0.000497199
MSTRG.7823	β-cryptoxanthin laurate	0.917	0.000506942
MSTRG.8173	β-cryptoxanthin laurate	0.917	0.000504085
MSTRG.10768	β-cryptoxanthin laurate	0.918	0.000473803
MSTRG.12846	β-cryptoxanthin laurate	0.918	0.000475552
MSTRG.16029	β-cryptoxanthin laurate	0.918	0.000472759
MSTRG.20999	β-cryptoxanthin laurate	0.918	0.000471963
MSTRG.22612	β-cryptoxanthin laurate	0.918	0.000486902
MSTRG.2414	β-cryptoxanthin laurate	0.918	0.000481619
MSTRG.2756	β-cryptoxanthin laurate	0.918	0.000476782
MSTRG.8003	β-cryptoxanthin laurate	0.918	0.000487694
MSTRG.8317	β-cryptoxanthin laurate	0.918	0.000479554
MSTRG.10292	β-cryptoxanthin laurate	0.919	0.000461315
MSTRG.24252	β-cryptoxanthin laurate	0.919	0.000458617
MSTRG.2994	β-cryptoxanthin laurate	0.919	0.000466561
MSTRG.376	β-cryptoxanthin laurate	0.919	0.00045305
MSTRG.10300	β-cryptoxanthin laurate	0.92	0.000445429
MSTRG.14295	β-cryptoxanthin laurate	0.92	0.000432998
MSTRG.14927	β-cryptoxanthin laurate	0.92	0.000432942
MSTRG.15098	β-cryptoxanthin laurate	0.92	0.000447345
MSTRG.2075	β-cryptoxanthin laurate	0.92	0.000444789
MSTRG.3090	β-cryptoxanthin laurate	0.92	0.000433851
MSTRG.3354	β-cryptoxanthin laurate	0.92	0.000432034
MSTRG.5715	β-cryptoxanthin laurate	0.92	0.000433605
MSTRG.8159	β-cryptoxanthin laurate	0.92	0.000441622
MSTRG.8643	β-cryptoxanthin laurate	0.92	0.000448512
MSTRG.9141	β-cryptoxanthin laurate	0.92	0.000450064
MSTRG.10746	β-cryptoxanthin laurate	0.921	0.000419595
MSTRG.11510	β-cryptoxanthin laurate	0.921	0.000421082
MSTRG.20615	β-cryptoxanthin laurate	0.921	0.00042344
MSTRG.2682	β-cryptoxanthin laurate	0.921	0.000413189
MSTRG.5233	β-cryptoxanthin laurate	0.921	0.000420834
MSTRG.10698	β-cryptoxanthin laurate	0.922	0.000404621
MSTRG.12659	β-cryptoxanthin laurate	0.922	0.000412108
MSTRG.14878	β-cryptoxanthin laurate	0.922	0.000398782
MSTRG.15622	β-cryptoxanthin laurate	0.922	0.000407987
MSTRG.3328	β-cryptoxanthin laurate	0.922	0.0004114
MSTRG.8251	β-cryptoxanthin laurate	0.922	0.000398893
MSTRG.8580	β-cryptoxanthin laurate	0.922	0.000399988
MSTRG.10338	β-cryptoxanthin laurate	0.923	0.000391634
MSTRG.11252	β-cryptoxanthin laurate	0.923	0.000378834
MSTRG.1227	β-cryptoxanthin laurate	0.923	0.000386238
MSTRG.15246	β-cryptoxanthin laurate	0.923	0.0003913
MSTRG.19155	β-cryptoxanthin laurate	0.923	0.00039278
MSTRG.4448	β-cryptoxanthin laurate	0.923	0.000390471
MSTRG.755	β-cryptoxanthin laurate	0.923	0.000388015
MSTRG.10603	β-cryptoxanthin laurate	0.924	0.00037322
MSTRG.10982	β-cryptoxanthin laurate	0.924	0.00037143
MSTRG.19276	β-cryptoxanthin laurate	0.924	0.000369622
MSTRG.1964	β-cryptoxanthin laurate	0.924	0.000367956
MSTRG.23806	β-cryptoxanthin laurate	0.924	0.000376648
MSTRG.24340	β-cryptoxanthin laurate	0.924	0.000374632
MSTRG.2650	β-cryptoxanthin laurate	0.924	0.000369929
MSTRG.2809	β-cryptoxanthin laurate	0.924	0.000374512
MSTRG.1077	β-cryptoxanthin laurate	0.925	0.000355531
MSTRG.11577	β-cryptoxanthin laurate	0.925	0.000346798
MSTRG.20763	β-cryptoxanthin laurate	0.925	0.000359826
MSTRG.23606	β-cryptoxanthin laurate	0.925	0.00034588
MSTRG.5590	β-cryptoxanthin laurate	0.925	0.000354278
MSTRG.6571	β-cryptoxanthin laurate	0.925	0.000351237
MSTRG.7707	β-cryptoxanthin laurate	0.925	0.000349136
MSTRG.13872	β-cryptoxanthin laurate	0.926	0.000332121
MSTRG.2107	β-cryptoxanthin laurate	0.926	0.000335902
MSTRG.22020	β-cryptoxanthin laurate	0.926	0.00033603
MSTRG.3326	β-cryptoxanthin laurate	0.926	0.000338274
MSTRG.12316	β-cryptoxanthin laurate	0.928	0.000308702
MSTRG.14901	β-cryptoxanthin laurate	0.928	0.000312308
MSTRG.14982	β-cryptoxanthin laurate	0.928	0.000310206
MSTRG.21102	β-cryptoxanthin laurate	0.928	0.00031187
MSTRG.23890	β-cryptoxanthin laurate	0.928	0.000304057
MSTRG.4708	β-cryptoxanthin laurate	0.928	0.000306001
MSTRG.7921	β-cryptoxanthin laurate	0.928	0.000309822
MSTRG.9686	β-cryptoxanthin laurate	0.928	0.000307472
MSTRG.10534	β-cryptoxanthin laurate	0.929	0.00029348
MSTRG.13330	β-cryptoxanthin laurate	0.929	0.000295451
MSTRG.17597	β-cryptoxanthin laurate	0.929	0.000285923
MSTRG.22052	β-cryptoxanthin laurate	0.929	0.00029465
MSTRG.2346	β-cryptoxanthin laurate	0.929	0.000285946
MSTRG.24183	β-cryptoxanthin laurate	0.929	0.000296643
MSTRG.7563	β-cryptoxanthin laurate	0.929	0.000297778
MSTRG.12026	β-cryptoxanthin laurate	0.93	0.000275341
MSTRG.14883	β-cryptoxanthin laurate	0.93	0.000282162
MSTRG.15879	β-cryptoxanthin laurate	0.93	0.000272569
MSTRG.16456	β-cryptoxanthin laurate	0.931	0.000259678
MSTRG.1657	β-cryptoxanthin laurate	0.931	0.00026484
MSTRG.23622	β-cryptoxanthin laurate	0.931	0.000265386
MSTRG.5777	β-cryptoxanthin laurate	0.931	0.000260183
MSTRG.6273	β-cryptoxanthin laurate	0.931	0.000263696
MSTRG.8469	β-cryptoxanthin laurate	0.931	0.000260987
MSTRG.22057	β-cryptoxanthin laurate	0.932	0.000252942
MSTRG.2651	β-cryptoxanthin laurate	0.932	0.000250739
MSTRG.4151	β-cryptoxanthin laurate	0.932	0.000248299
MSTRG.4743	β-cryptoxanthin laurate	0.932	0.000258779
MSTRG.5496	β-cryptoxanthin laurate	0.932	0.000256428
MSTRG.11541	β-cryptoxanthin laurate	0.933	0.000241558
MSTRG.12136	β-cryptoxanthin laurate	0.933	0.000242863
MSTRG.16463	β-cryptoxanthin laurate	0.933	0.000235532
MSTRG.21160	β-cryptoxanthin laurate	0.933	0.000242966
MSTRG.24463	β-cryptoxanthin laurate	0.933	0.000241036
MSTRG.3502	β-cryptoxanthin laurate	0.933	0.000234667
MSTRG.4648	β-cryptoxanthin laurate	0.933	0.000245409
MSTRG.7924	β-cryptoxanthin laurate	0.933	0.000237841
MSTRG.10325	β-cryptoxanthin laurate	0.934	0.0002287
MSTRG.10375	β-cryptoxanthin laurate	0.934	0.00023164
MSTRG.11452	β-cryptoxanthin laurate	0.934	0.000222419
MSTRG.16577	β-cryptoxanthin laurate	0.934	0.000223348
MSTRG.18067	β-cryptoxanthin laurate	0.934	0.00022751
MSTRG.23995	β-cryptoxanthin laurate	0.934	0.000226348
MSTRG.24308	β-cryptoxanthin laurate	0.934	0.000227339
MSTRG.322	β-cryptoxanthin laurate	0.934	0.000228921
MSTRG.5584	β-cryptoxanthin laurate	0.934	0.000227433
MSTRG.9666	β-cryptoxanthin laurate	0.934	0.000228028
MSTRG.10898	β-cryptoxanthin laurate	0.935	0.000215396
MSTRG.16841	β-cryptoxanthin laurate	0.935	0.000218063
MSTRG.23288	β-cryptoxanthin laurate	0.935	0.000215321
MSTRG.23783	β-cryptoxanthin laurate	0.935	0.000216933
MSTRG.581	β-cryptoxanthin laurate	0.935	0.000221373
MSTRG.6877	β-cryptoxanthin laurate	0.935	0.000215169
MSTRG.13329	β-cryptoxanthin laurate	0.936	0.000203771
MSTRG.15140	β-cryptoxanthin laurate	0.936	0.000206293
MSTRG.20676	β-cryptoxanthin laurate	0.936	0.000204144
MSTRG.20762	β-cryptoxanthin laurate	0.936	0.000199758
MSTRG.2802	β-cryptoxanthin laurate	0.936	0.000208816
MSTRG.7647	β-cryptoxanthin laurate	0.936	0.000200247
MSTRG.7720	β-cryptoxanthin laurate	0.936	0.000202131
MSTRG.13600	β-cryptoxanthin laurate	0.937	0.00019838
MSTRG.2002	β-cryptoxanthin laurate	0.937	0.000190005
MSTRG.20308	β-cryptoxanthin laurate	0.937	0.000192906
MSTRG.24225	β-cryptoxanthin laurate	0.937	0.000195218
MSTRG.2873	β-cryptoxanthin laurate	0.937	0.000191423
MSTRG.6406	β-cryptoxanthin laurate	0.937	0.000196038
MSTRG.7036	β-cryptoxanthin laurate	0.937	0.00019396
MSTRG.11144	β-cryptoxanthin laurate	0.938	0.000185232
MSTRG.20395	β-cryptoxanthin laurate	0.938	0.000186593
MSTRG.20816	β-cryptoxanthin laurate	0.938	0.000186213
MSTRG.21193	β-cryptoxanthin laurate	0.938	0.000186829
MSTRG.23243	β-cryptoxanthin laurate	0.938	0.0001879
MSTRG.5643	β-cryptoxanthin laurate	0.938	0.000183157
MSTRG.6887	β-cryptoxanthin laurate	0.938	0.000188131
MSTRG.8298	β-cryptoxanthin laurate	0.938	0.00018497
MSTRG.17195	β-cryptoxanthin laurate	0.939	0.000177722
MSTRG.20868	β-cryptoxanthin laurate	0.939	0.000172995
MSTRG.21790	β-cryptoxanthin laurate	0.939	0.000171749
MSTRG.23760	β-cryptoxanthin laurate	0.939	0.000175099
MSTRG.23937	β-cryptoxanthin laurate	0.939	0.000172381
MSTRG.6248	β-cryptoxanthin laurate	0.939	0.00017135
MSTRG.8241	β-cryptoxanthin laurate	0.939	0.000176828
Prupe.3G311400	β-cryptoxanthin laurate	0.939	0.000178407
MSTRG.10299	β-cryptoxanthin laurate	0.94	0.000160082
MSTRG.10447	β-cryptoxanthin laurate	0.94	0.000160465
MSTRG.12634	β-cryptoxanthin laurate	0.94	0.000168654
MSTRG.23007	β-cryptoxanthin laurate	0.94	0.000168707
MSTRG.11092	β-cryptoxanthin laurate	0.941	0.000150744
MSTRG.11511	β-cryptoxanthin laurate	0.941	0.000153251
MSTRG.13515	β-cryptoxanthin laurate	0.941	0.00015657
MSTRG.16877	β-cryptoxanthin laurate	0.941	0.000159166
MSTRG.658	β-cryptoxanthin laurate	0.941	0.000155917
MSTRG.7024	β-cryptoxanthin laurate	0.941	0.000153045
MSTRG.11712	β-cryptoxanthin laurate	0.942	0.000147371
MSTRG.12192	β-cryptoxanthin laurate	0.942	0.000149869
MSTRG.12362	β-cryptoxanthin laurate	0.942	0.000142382
MSTRG.18195	β-cryptoxanthin laurate	0.942	0.000144202
MSTRG.18467	β-cryptoxanthin laurate	0.942	0.000144783
MSTRG.18599	β-cryptoxanthin laurate	0.942	0.000148895
MSTRG.21052	β-cryptoxanthin laurate	0.942	0.000142614
MSTRG.24166	β-cryptoxanthin laurate	0.942	0.000147888
MSTRG.3348	β-cryptoxanthin laurate	0.942	0.000147161
MSTRG.6914	β-cryptoxanthin laurate	0.942	0.000143208
MSTRG.7645	β-cryptoxanthin laurate	0.942	0.000146428
MSTRG.22711	β-cryptoxanthin laurate	0.943	0.000134418
MSTRG.3891	β-cryptoxanthin laurate	0.943	0.000141345
MSTRG.4051	β-cryptoxanthin laurate	0.943	0.000134939
MSTRG.12660	β-cryptoxanthin laurate	0.944	0.000133215
MSTRG.12785	β-cryptoxanthin laurate	0.944	0.000127101
MSTRG.14858	β-cryptoxanthin laurate	0.944	0.000129486
MSTRG.1656	β-cryptoxanthin laurate	0.944	0.000133461
MSTRG.24456	β-cryptoxanthin laurate	0.944	0.000128706
MSTRG.7027	β-cryptoxanthin laurate	0.944	0.000132049
MSTRG.20305	β-cryptoxanthin laurate	0.945	0.000123088
MSTRG.8273	β-cryptoxanthin laurate	0.945	0.000124284
MSTRG.12932	β-cryptoxanthin laurate	0.946	0.00011529
MSTRG.3773	β-cryptoxanthin laurate	0.946	0.000112498
MSTRG.699	β-cryptoxanthin laurate	0.946	0.000113864
MSTRG.9178	β-cryptoxanthin laurate	0.946	0.000113814
MSTRG.11700	β-cryptoxanthin laurate	0.947	0.000107133
MSTRG.15072	β-cryptoxanthin laurate	0.947	0.000110082
MSTRG.20954	β-cryptoxanthin laurate	0.947	0.000104028
MSTRG.22190	β-cryptoxanthin laurate	0.947	0.000105556
MSTRG.283	β-cryptoxanthin laurate	0.947	0.000108878
MSTRG.4734	β-cryptoxanthin laurate	0.947	0.000106843
MSTRG.5587	β-cryptoxanthin laurate	0.947	0.000107686
MSTRG.21684	β-cryptoxanthin laurate	0.948	0.000102045
MSTRG.24062	β-cryptoxanthin laurate	0.948	9.84322e-05
MSTRG.2671	β-cryptoxanthin laurate	0.948	0.000103285
MSTRG.9224	β-cryptoxanthin laurate	0.948	0.000103449
MSTRG.4254	β-cryptoxanthin laurate	0.949	9.07139e-05
MSTRG.8892	β-cryptoxanthin laurate	0.949	9.12681e-05
MSTRG.10813	β-cryptoxanthin laurate	0.95	8.90679e-05
MSTRG.12586	β-cryptoxanthin laurate	0.95	8.58614e-05
MSTRG.23319	β-cryptoxanthin laurate	0.95	8.75699e-05
MSTRG.2442	β-cryptoxanthin laurate	0.95	8.91525e-05
MSTRG.9996	β-cryptoxanthin laurate	0.95	8.87535e-05
MSTRG.8231	β-cryptoxanthin laurate	0.951	8.13994e-05
MSTRG.8629	β-cryptoxanthin laurate	0.951	8.39935e-05
MSTRG.10119	β-cryptoxanthin laurate	0.952	7.66417e-05
MSTRG.12098	β-cryptoxanthin laurate	0.952	7.75758e-05
MSTRG.18249	β-cryptoxanthin laurate	0.952	7.51074e-05
Prupe.5G229600	β-cryptoxanthin laurate	0.952	7.86978e-05
MSTRG.10909	β-cryptoxanthin laurate	0.953	6.94316e-05
MSTRG.19334	β-cryptoxanthin laurate	0.953	6.98065e-05
MSTRG.12681	β-cryptoxanthin laurate	0.954	6.67727e-05
MSTRG.22930	β-cryptoxanthin laurate	0.954	6.74688e-05
MSTRG.10393	β-cryptoxanthin laurate	0.955	6.31856e-05
MSTRG.21586	β-cryptoxanthin laurate	0.955	6.24607e-05
MSTRG.8139	β-cryptoxanthin laurate	0.955	6.15881e-05
MSTRG.8825	β-cryptoxanthin laurate	0.955	5.9903e-05
MSTRG.11180	β-cryptoxanthin laurate	0.956	5.74272e-05
MSTRG.21786	β-cryptoxanthin laurate	0.956	5.4846e-05
MSTRG.10327	β-cryptoxanthin laurate	0.957	5.33754e-05
MSTRG.16294	β-cryptoxanthin laurate	0.957	5.10676e-05
MSTRG.1422	β-cryptoxanthin laurate	0.958	4.97519e-05
MSTRG.16948	β-cryptoxanthin laurate	0.958	4.65532e-05
MSTRG.20787	β-cryptoxanthin laurate	0.958	4.68156e-05
MSTRG.12087	β-cryptoxanthin laurate	0.959	4.43569e-05
MSTRG.17981	β-cryptoxanthin laurate	0.959	4.27715e-05
MSTRG.1805	β-cryptoxanthin laurate	0.959	4.5939e-05
MSTRG.2791	β-cryptoxanthin laurate	0.959	4.30582e-05
MSTRG.3041	β-cryptoxanthin laurate	0.959	4.51911e-05
MSTRG.4904	β-cryptoxanthin laurate	0.959	4.4339e-05
MSTRG.10914	β-cryptoxanthin laurate	0.96	3.9045e-05
MSTRG.16797	β-cryptoxanthin laurate	0.96	3.98103e-05
MSTRG.18841	β-cryptoxanthin laurate	0.96	4.13327e-05
MSTRG.20381	β-cryptoxanthin laurate	0.96	4.04739e-05
MSTRG.4747	β-cryptoxanthin laurate	0.96	4.17578e-05
MSTRG.10282	β-cryptoxanthin laurate	0.962	3.34228e-05
MSTRG.11710	β-cryptoxanthin laurate	0.962	3.27832e-05
MSTRG.23232	β-cryptoxanthin laurate	0.962	3.25138e-05
MSTRG.7328	β-cryptoxanthin laurate	0.962	3.29457e-05
MSTRG.15287	β-cryptoxanthin laurate	0.963	2.96223e-05
MSTRG.22670	β-cryptoxanthin laurate	0.963	3.01469e-05
MSTRG.23287	β-cryptoxanthin laurate	0.963	3.05012e-05
MSTRG.10907	β-cryptoxanthin laurate	0.964	2.78873e-05
MSTRG.1437	β-cryptoxanthin laurate	0.964	2.70877e-05
MSTRG.20966	β-cryptoxanthin laurate	0.964	2.70519e-05
MSTRG.7229	β-cryptoxanthin laurate	0.965	2.4579e-05
MSTRG.7488	β-cryptoxanthin laurate	0.966	2.24134e-05
MSTRG.13350	β-cryptoxanthin laurate	0.968	1.92653e-05
MSTRG.13430	β-cryptoxanthin laurate	0.969	1.59465e-05
MSTRG.7986	β-cryptoxanthin laurate	0.969	1.5937e-05
MSTRG.23596	β-cryptoxanthin laurate	0.971	1.32007e-05
MSTRG.8585	β-cryptoxanthin laurate	0.971	1.4032e-05
MSTRG.16304	β-cryptoxanthin laurate	0.972	1.15692e-05
MSTRG.15545	β-cryptoxanthin laurate	0.973	9.7968e-06
MSTRG.1065	β-cryptoxanthin laurate	0.974	8.8807e-06
MSTRG.12442	β-cryptoxanthin laurate	0.974	9.6043e-06
MSTRG.15145	β-cryptoxanthin laurate	0.974	9.0184e-06
MSTRG.19092	β-cryptoxanthin laurate	0.974	9.1786e-06
MSTRG.12122	β-cryptoxanthin laurate	0.975	7.5585e-06
MSTRG.8682	β-cryptoxanthin laurate	0.976	7.3897e-06
MSTRG.5362	β-cryptoxanthin laurate	0.978	5.162e-06
MSTRG.21716	β-cryptoxanthin laurate	0.979	4.2565e-06
MSTRG.20376	β-cryptoxanthin laurate	0.981	2.9976e-06
MSTRG.3524	β-cryptoxanthin laurate	0.981	3.3358e-06
MSTRG.11849	β-cryptoxanthin laurate	0.983	2.1017e-06
MSTRG.8130	β-cryptoxanthin laurate	0.988	6.967e-07
MSTRG.17874	β-cryptoxanthin laurate	0.991	2.135e-07
MSTRG.2974	β-cryptoxanthin myristate	-0.99	3.148e-07
MSTRG.3058	β-cryptoxanthin myristate	-0.989	4.655e-07
MSTRG.13047	β-cryptoxanthin myristate	-0.987	8.21e-07
MSTRG.6292	β-cryptoxanthin myristate	-0.984	1.8042e-06
MSTRG.16096	β-cryptoxanthin myristate	-0.983	1.9726e-06
MSTRG.20680	β-cryptoxanthin myristate	-0.983	2.0683e-06
MSTRG.21449	β-cryptoxanthin myristate	-0.982	2.7716e-06
MSTRG.4026	β-cryptoxanthin myristate	-0.981	2.8513e-06
MSTRG.10470	β-cryptoxanthin myristate	-0.98	3.9604e-06
MSTRG.497	β-cryptoxanthin myristate	-0.98	3.3708e-06
MSTRG.24255	β-cryptoxanthin myristate	-0.979	4.0072e-06
MSTRG.15845	β-cryptoxanthin myristate	-0.978	4.7817e-06
MSTRG.3599	β-cryptoxanthin myristate	-0.978	4.8226e-06
MSTRG.1658	β-cryptoxanthin myristate	-0.976	6.4025e-06
MSTRG.991	β-cryptoxanthin myristate	-0.976	6.5557e-06
MSTRG.17563	β-cryptoxanthin myristate	-0.975	8.1924e-06
MSTRG.18473	β-cryptoxanthin myristate	-0.975	8.0561e-06
MSTRG.24388	β-cryptoxanthin myristate	-0.975	8.2397e-06
MSTRG.802	β-cryptoxanthin myristate	-0.975	7.5206e-06
MSTRG.9319	β-cryptoxanthin myristate	-0.975	8.1068e-06
MSTRG.14755	β-cryptoxanthin myristate	-0.974	9.6385e-06
MSTRG.4187	β-cryptoxanthin myristate	-0.974	9.2193e-06
MSTRG.15756	β-cryptoxanthin myristate	-0.973	1.04629e-05
MSTRG.18640	β-cryptoxanthin myristate	-0.973	1.06537e-05
MSTRG.22174	β-cryptoxanthin myristate	-0.973	1.06172e-05
MSTRG.23190	β-cryptoxanthin myristate	-0.973	1.0106e-05
MSTRG.5178	β-cryptoxanthin myristate	-0.973	1.00558e-05
MSTRG.6523	β-cryptoxanthin myristate	-0.973	1.00771e-05
MSTRG.6732	β-cryptoxanthin myristate	-0.972	1.14567e-05
MSTRG.9124	β-cryptoxanthin myristate	-0.972	1.12927e-05
MSTRG.12212	β-cryptoxanthin myristate	-0.971	1.29091e-05
MSTRG.1516	β-cryptoxanthin myristate	-0.971	1.2555e-05
MSTRG.16594	β-cryptoxanthin myristate	-0.97	1.41095e-05
MSTRG.7531	β-cryptoxanthin myristate	-0.97	1.55281e-05
MSTRG.9154	β-cryptoxanthin myristate	-0.97	1.53124e-05
MSTRG.10404	β-cryptoxanthin myristate	-0.969	1.72665e-05
MSTRG.10413	β-cryptoxanthin myristate	-0.969	1.66905e-05
MSTRG.4025	β-cryptoxanthin myristate	-0.969	1.65403e-05
MSTRG.4194	β-cryptoxanthin myristate	-0.969	1.7421e-05
MSTRG.4858	β-cryptoxanthin myristate	-0.969	1.64622e-05
MSTRG.5871	β-cryptoxanthin myristate	-0.969	1.61802e-05
MSTRG.8221	β-cryptoxanthin myristate	-0.969	1.61171e-05
MSTRG.132	β-cryptoxanthin myristate	-0.968	1.94828e-05
MSTRG.19015	β-cryptoxanthin myristate	-0.968	1.88087e-05
MSTRG.19111	β-cryptoxanthin myristate	-0.968	1.9124e-05
MSTRG.20435	β-cryptoxanthin myristate	-0.968	1.95401e-05
MSTRG.20723	β-cryptoxanthin myristate	-0.968	1.88304e-05
MSTRG.4391	β-cryptoxanthin myristate	-0.968	1.8371e-05
MSTRG.4797	β-cryptoxanthin myristate	-0.968	1.86509e-05
MSTRG.14305	β-cryptoxanthin myristate	-0.967	2.16602e-05
MSTRG.23062	β-cryptoxanthin myristate	-0.967	2.15155e-05
MSTRG.23446	β-cryptoxanthin myristate	-0.967	2.0011e-05
MSTRG.6392	β-cryptoxanthin myristate	-0.967	2.133e-05
MSTRG.8044	β-cryptoxanthin myristate	-0.967	2.13965e-05
MSTRG.8949	β-cryptoxanthin myristate	-0.967	2.00282e-05
MSTRG.19397	β-cryptoxanthin myristate	-0.966	2.20639e-05
MSTRG.23390	β-cryptoxanthin myristate	-0.966	2.35933e-05
MSTRG.4331	β-cryptoxanthin myristate	-0.966	2.26735e-05
MSTRG.4496	β-cryptoxanthin myristate	-0.966	2.2326e-05
MSTRG.10394	β-cryptoxanthin myristate	-0.965	2.46135e-05
MSTRG.15263	β-cryptoxanthin myristate	-0.965	2.44051e-05
MSTRG.17557	β-cryptoxanthin myristate	-0.965	2.44198e-05
MSTRG.2140	β-cryptoxanthin myristate	-0.965	2.59371e-05
MSTRG.24330	β-cryptoxanthin myristate	-0.965	2.58126e-05
MSTRG.4350	β-cryptoxanthin myristate	-0.965	2.60056e-05
MSTRG.8084	β-cryptoxanthin myristate	-0.965	2.67977e-05
MSTRG.10400	β-cryptoxanthin myristate	-0.964	2.85914e-05
MSTRG.16717	β-cryptoxanthin myristate	-0.964	2.93949e-05
MSTRG.23413	β-cryptoxanthin myristate	-0.964	2.79265e-05
MSTRG.12827	β-cryptoxanthin myristate	-0.963	3.15187e-05
MSTRG.14010	β-cryptoxanthin myristate	-0.963	3.19204e-05
MSTRG.3767	β-cryptoxanthin myristate	-0.963	3.03235e-05
MSTRG.4777	β-cryptoxanthin myristate	-0.963	3.05415e-05
MSTRG.7660	β-cryptoxanthin myristate	-0.963	3.09053e-05
MSTRG.9486	β-cryptoxanthin myristate	-0.963	3.05627e-05
MSTRG.14263	β-cryptoxanthin myristate	-0.962	3.33659e-05
MSTRG.15449	β-cryptoxanthin myristate	-0.962	3.5299e-05
MSTRG.19194	β-cryptoxanthin myristate	-0.962	3.4426e-05
MSTRG.19741	β-cryptoxanthin myristate	-0.962	3.42425e-05
MSTRG.21569	β-cryptoxanthin myristate	-0.962	3.29679e-05
MSTRG.4155	β-cryptoxanthin myristate	-0.962	3.273e-05
MSTRG.844	β-cryptoxanthin myristate	-0.962	3.46954e-05
MSTRG.10903	β-cryptoxanthin myristate	-0.961	3.62375e-05
MSTRG.11521	β-cryptoxanthin myristate	-0.961	3.59744e-05
MSTRG.13779	β-cryptoxanthin myristate	-0.961	3.63617e-05
MSTRG.16099	β-cryptoxanthin myristate	-0.961	3.77132e-05
MSTRG.18847	β-cryptoxanthin myristate	-0.961	3.87554e-05
MSTRG.18972	β-cryptoxanthin myristate	-0.961	3.74258e-05
MSTRG.23027	β-cryptoxanthin myristate	-0.961	3.58968e-05
MSTRG.266	β-cryptoxanthin myristate	-0.961	3.81111e-05
MSTRG.8496	β-cryptoxanthin myristate	-0.961	3.69276e-05
MSTRG.12211	β-cryptoxanthin myristate	-0.96	4.0356e-05
MSTRG.1431	β-cryptoxanthin myristate	-0.96	3.92423e-05
MSTRG.21419	β-cryptoxanthin myristate	-0.96	3.91539e-05
MSTRG.24149	β-cryptoxanthin myristate	-0.96	4.14474e-05
MSTRG.5933	β-cryptoxanthin myristate	-0.96	3.92523e-05
MSTRG.9272	β-cryptoxanthin myristate	-0.96	4.08566e-05
MSTRG.9866	β-cryptoxanthin myristate	-0.96	3.94731e-05
MSTRG.12824	β-cryptoxanthin myristate	-0.959	4.52094e-05
MSTRG.13354	β-cryptoxanthin myristate	-0.959	4.3007e-05
MSTRG.1738	β-cryptoxanthin myristate	-0.959	4.27073e-05
MSTRG.18241	β-cryptoxanthin myristate	-0.959	4.41971e-05
MSTRG.18621	β-cryptoxanthin myristate	-0.959	4.40383e-05
MSTRG.18786	β-cryptoxanthin myristate	-0.959	4.58937e-05
MSTRG.20847	β-cryptoxanthin myristate	-0.959	4.28265e-05
MSTRG.2744	β-cryptoxanthin myristate	-0.959	4.35313e-05
MSTRG.3188	β-cryptoxanthin myristate	-0.959	4.55276e-05
MSTRG.6891	β-cryptoxanthin myristate	-0.959	4.25208e-05
Prupe.3G303700	β-cryptoxanthin myristate	-0.959	4.37128e-05
MSTRG.11990	β-cryptoxanthin myristate	-0.958	4.76411e-05
MSTRG.1306	β-cryptoxanthin myristate	-0.958	4.79416e-05
MSTRG.16334	β-cryptoxanthin myristate	-0.958	4.67608e-05
MSTRG.18118	β-cryptoxanthin myristate	-0.958	4.97378e-05
MSTRG.22162	β-cryptoxanthin myristate	-0.958	4.82523e-05
MSTRG.22341	β-cryptoxanthin myristate	-0.958	4.68414e-05
MSTRG.8989	β-cryptoxanthin myristate	-0.958	4.98355e-05
MSTRG.19014	β-cryptoxanthin myristate	-0.957	5.33219e-05
MSTRG.21875	β-cryptoxanthin myristate	-0.957	5.03443e-05
MSTRG.7572	β-cryptoxanthin myristate	-0.957	5.33274e-05
MSTRG.7779	β-cryptoxanthin myristate	-0.957	5.08264e-05
MSTRG.11731	β-cryptoxanthin myristate	-0.956	5.73486e-05
MSTRG.12287	β-cryptoxanthin myristate	-0.956	5.55393e-05
MSTRG.19538	β-cryptoxanthin myristate	-0.956	5.47395e-05
MSTRG.22207	β-cryptoxanthin myristate	-0.956	5.53626e-05
MSTRG.2291	β-cryptoxanthin myristate	-0.956	5.50223e-05
MSTRG.22916	β-cryptoxanthin myristate	-0.956	5.78246e-05
MSTRG.24285	β-cryptoxanthin myristate	-0.956	5.52879e-05
MSTRG.2468	β-cryptoxanthin myristate	-0.956	5.44878e-05
MSTRG.4857	β-cryptoxanthin myristate	-0.956	5.54646e-05
MSTRG.12777	β-cryptoxanthin myristate	-0.955	5.87827e-05
MSTRG.17417	β-cryptoxanthin myristate	-0.955	6.19252e-05
MSTRG.18014	β-cryptoxanthin myristate	-0.955	6.05392e-05
MSTRG.18539	β-cryptoxanthin myristate	-0.955	5.99837e-05
MSTRG.20125	β-cryptoxanthin myristate	-0.955	5.87424e-05
MSTRG.21131	β-cryptoxanthin myristate	-0.955	5.98412e-05
MSTRG.21275	β-cryptoxanthin myristate	-0.955	6.22705e-05
MSTRG.2371	β-cryptoxanthin myristate	-0.955	6.05198e-05
MSTRG.2506	β-cryptoxanthin myristate	-0.955	6.06076e-05
MSTRG.4072	β-cryptoxanthin myristate	-0.955	6.17276e-05
MSTRG.7556	β-cryptoxanthin myristate	-0.955	6.26283e-05
MSTRG.8124	β-cryptoxanthin myristate	-0.955	6.06786e-05
MSTRG.11360	β-cryptoxanthin myristate	-0.954	6.71932e-05
MSTRG.18331	β-cryptoxanthin myristate	-0.954	6.44976e-05
MSTRG.20800	β-cryptoxanthin myristate	-0.954	6.35996e-05
MSTRG.2523	β-cryptoxanthin myristate	-0.954	6.43531e-05
MSTRG.3008	β-cryptoxanthin myristate	-0.954	6.32737e-05
MSTRG.3624	β-cryptoxanthin myristate	-0.954	6.32767e-05
MSTRG.13676	β-cryptoxanthin myristate	-0.953	7.01997e-05
MSTRG.1517	β-cryptoxanthin myristate	-0.953	7.19937e-05
MSTRG.20249	β-cryptoxanthin myristate	-0.953	7.25372e-05
MSTRG.23779	β-cryptoxanthin myristate	-0.953	7.08301e-05
MSTRG.23851	β-cryptoxanthin myristate	-0.953	7.18951e-05
MSTRG.5165	β-cryptoxanthin myristate	-0.953	7.15425e-05
MSTRG.5545	β-cryptoxanthin myristate	-0.953	7.06669e-05
MSTRG.7085	β-cryptoxanthin myristate	-0.953	7.06751e-05
MSTRG.7651	β-cryptoxanthin myristate	-0.953	7.20853e-05
MSTRG.12214	β-cryptoxanthin myristate	-0.952	7.38782e-05
MSTRG.17421	β-cryptoxanthin myristate	-0.952	7.77887e-05
MSTRG.5832	β-cryptoxanthin myristate	-0.952	7.72856e-05
MSTRG.7212	β-cryptoxanthin myristate	-0.952	7.35353e-05
MSTRG.14087	β-cryptoxanthin myristate	-0.951	8.46237e-05
MSTRG.14380	β-cryptoxanthin myristate	-0.951	8.23331e-05
MSTRG.16239	β-cryptoxanthin myristate	-0.951	8.30102e-05
MSTRG.16473	β-cryptoxanthin myristate	-0.951	8.09447e-05
MSTRG.23050	β-cryptoxanthin myristate	-0.951	8.16144e-05
MSTRG.4865	β-cryptoxanthin myristate	-0.951	8.0411e-05
MSTRG.7510	β-cryptoxanthin myristate	-0.951	7.93649e-05
MSTRG.10463	β-cryptoxanthin myristate	-0.95	8.70954e-05
MSTRG.14757	β-cryptoxanthin myristate	-0.95	9.04871e-05
MSTRG.16727	β-cryptoxanthin myristate	-0.95	8.82639e-05
MSTRG.20702	β-cryptoxanthin myristate	-0.95	9.05153e-05
MSTRG.2153	β-cryptoxanthin myristate	-0.95	8.80434e-05
MSTRG.2781	β-cryptoxanthin myristate	-0.95	8.55508e-05
MSTRG.5774	β-cryptoxanthin myristate	-0.95	8.88659e-05
MSTRG.9282	β-cryptoxanthin myristate	-0.95	8.49052e-05
MSTRG.11953	β-cryptoxanthin myristate	-0.949	9.29671e-05
MSTRG.14516	β-cryptoxanthin myristate	-0.949	9.19892e-05
MSTRG.19303	β-cryptoxanthin myristate	-0.949	9.33619e-05
MSTRG.19688	β-cryptoxanthin myristate	-0.949	9.45872e-05
MSTRG.21365	β-cryptoxanthin myristate	-0.949	9.65877e-05
MSTRG.7564	β-cryptoxanthin myristate	-0.949	9.22623e-05
MSTRG.8040	β-cryptoxanthin myristate	-0.949	9.24189e-05
MSTRG.9255	β-cryptoxanthin myristate	-0.949	9.59731e-05
MSTRG.11595	β-cryptoxanthin myristate	-0.948	9.85339e-05
MSTRG.16140	β-cryptoxanthin myristate	-0.948	9.92727e-05
MSTRG.16360	β-cryptoxanthin myristate	-0.948	9.96053e-05
MSTRG.20298	β-cryptoxanthin myristate	-0.948	9.71754e-05
MSTRG.2908	β-cryptoxanthin myristate	-0.948	9.83361e-05
MSTRG.3564	β-cryptoxanthin myristate	-0.948	0.000103063
MSTRG.4942	β-cryptoxanthin myristate	-0.948	0.000102891
MSTRG.7168	β-cryptoxanthin myristate	-0.948	0.000100624
MSTRG.9942	β-cryptoxanthin myristate	-0.948	0.000100268
MSTRG.15520	β-cryptoxanthin myristate	-0.947	0.000105616
MSTRG.15666	β-cryptoxanthin myristate	-0.947	0.000103841
MSTRG.18750	β-cryptoxanthin myristate	-0.947	0.000103731
MSTRG.23040	β-cryptoxanthin myristate	-0.947	0.000107845
MSTRG.2356	β-cryptoxanthin myristate	-0.947	0.00010732
MSTRG.3574	β-cryptoxanthin myristate	-0.947	0.00010971
Prupe.1G178400	β-cryptoxanthin myristate	-0.947	0.000107519
MSTRG.10127	β-cryptoxanthin myristate	-0.946	0.000116177
MSTRG.11103	β-cryptoxanthin myristate	-0.946	0.000116948
MSTRG.13032	β-cryptoxanthin myristate	-0.946	0.000114044
MSTRG.15097	β-cryptoxanthin myristate	-0.946	0.000117156
MSTRG.15108	β-cryptoxanthin myristate	-0.946	0.000117025
MSTRG.15199	β-cryptoxanthin myristate	-0.946	0.00011503
MSTRG.17331	β-cryptoxanthin myristate	-0.946	0.000116247
MSTRG.20030	β-cryptoxanthin myristate	-0.946	0.000117892
MSTRG.21051	β-cryptoxanthin myristate	-0.946	0.000110961
MSTRG.22262	β-cryptoxanthin myristate	-0.946	0.000115808
MSTRG.22609	β-cryptoxanthin myristate	-0.946	0.000112102
MSTRG.24265	β-cryptoxanthin myristate	-0.946	0.000117531
MSTRG.3445	β-cryptoxanthin myristate	-0.946	0.000113444
MSTRG.8269	β-cryptoxanthin myristate	-0.946	0.00011572
Prupe.1G046900	β-cryptoxanthin myristate	-0.946	0.000115778
MSTRG.16546	β-cryptoxanthin myristate	-0.945	0.000124272
MSTRG.18831	β-cryptoxanthin myristate	-0.945	0.000121548
MSTRG.19427	β-cryptoxanthin myristate	-0.945	0.000123822
MSTRG.22384	β-cryptoxanthin myristate	-0.945	0.00012161
MSTRG.24207	β-cryptoxanthin myristate	-0.945	0.000123617
MSTRG.3626	β-cryptoxanthin myristate	-0.945	0.000120288
MSTRG.68	β-cryptoxanthin myristate	-0.945	0.0001239
[truncated: 29,047 more rows]
