# Supplementary material for: Multiomics analysis provides new insights into the regulatory mechanism of carotenoid biosynthesis in yellow peach peel
Source: Mol Hortic. 2023 Nov 3;3:23. doi: 10.1186/s43897-023-00070-3 (PMC10623742; doi:10.1186/s43897-023-00070-3)
Supplement: Supplementary file 5 — Additional file 5: Table S5. Comprehensive information of all genes within salmon, pink and cyan modules. [file 43897_2023_70_MOESM5_ESM.xlsx]

## Sheet: salmon module
Table S5 The information of all genes in salmon module.
gene_id	gene_name	transcript_id	Name	TF_family(ppe)	Description	GO	KEGG	FPKM.90DAF_1	FPKM.90DAF_2	FPKM.90DAF_3	FPKM.105DAF_1	FPKM.105DAF_2	FPKM.105DAF_3	FPKM.120DAF_1	FPKM.120DAF_2	FPKM.120DAF_3
MSTRG.10393	Prupe.3G221300	Prupe.3G221300.1;MSTRG.10393.2	--	-	uncharacterized protein LOC110754439 [Prunus avium]	GO:0008150(biological_process);GO:0016757(transferase activity, transferring glycosyl groups)	00514(Other types of O-glycan biosynthesis)	0.47	0.21	0.3	2.95	3.64	2.98	22.69	17.49	7.5
MSTRG.10534	Prupe.3G246900	Prupe.3G246900.1;MSTRG.10534.2	SNAT4	-	sodium-coupled neutral amino acid transporter 4 [Prunus persica]	GO:0003333(amino acid transmembrane transport);GO:0015171(amino acid transmembrane transporter activity)	NA	1.59	0.17	0.56	13.59	7.76	6	27.02	24.92	14.83
MSTRG.10564	Prupe.3G250600	Prupe.3G250600.1;MSTRG.10564.4;MSTRG.10564.2;MSTRG.10564.3;MSTRG.10564.5	SLC25A44	-	solute carrier family 25 member 44 [Prunus persica]	GO:0003735(structural constituent of ribosome);GO:0006412(translation)	NA	1.72	0.52	1.83	4.98	4.02	4.55	13.37	10.89	4.12
MSTRG.10663	Prupe.3G243500	Prupe.3G243500.1;MSTRG.10663.2	PRODH2	-	proline dehydrogenase 2, mitochondrial [Prunus persica]	GO:0004657(proline dehydrogenase activity);GO:0005739(mitochondrion);GO:0006537(glutamate biosynthetic process);GO:0006562(proline catabolic process);GO:0006970(response to osmotic stress);GO:0009414(response to water deprivation);GO:0010133(proline catabolic process to glutamate);GO:0055114(oxidation-reduction process)	00330(Arginine and proline metabolism)	7.94	2.2	2.76	33.28	21.66	15.82	83.96	94.95	20.19
MSTRG.10909	Prupe.3G281600	Prupe.3G281600.1	--	-	uncharacterized protein LOC18782246 [Prunus persica]	GO:0003674(molecular_function);GO:0005634(nucleus);GO:0008150(biological_process)	NA	0.82	0.69	0.33	1.24	1.66	1.51	3.11	2.1	1.57
MSTRG.11144	Prupe.3G308200	Prupe.3G308200.1	WRKY45	WRKY	probable WRKY transcription factor 45 [Prunus persica]	GO:0000122(negative regulation of transcription by RNA polymerase II);GO:0000978(RNA polymerase II proximal promoter sequence-specific DNA binding);GO:0003700(DNA binding transcription factor activity);GO:0005634(nucleus);GO:0006351(transcription, DNA-templated);GO:0006355(regulation of transcription, DNA-templated);GO:0010055(atrichoblast differentiation);GO:0032107(regulation of response to nut…	04016(MAPK signaling pathway - plant);04626(Plant-pathogen interaction)	0	0	0	0.9	2.07	2.58	5.95	3.47	0.92
MSTRG.11541	Prupe.4G037100;Prupe.4G037200	Prupe.4G037100.1;MSTRG.11541.2;MSTRG.11541.4;MSTRG.11541.3;Prupe.4G037200.1;Prupe.4G037200.2	--	-	external alternative NAD(P)H-ubiquinone oxidoreductase B3, mitochondrial [Prunus persica];protein TRANSPORT INHIBITOR RESPONSE 1 [Prunus persica];hypothetical protein DVH24_017123 [Malus domestica]	GO:0003954(NADH dehydrogenase activity);GO:0005739(mitochondrion);GO:0000822(inositol hexakisphosphate binding);GO:0009734(auxin-activated signaling pathway)	04075(Plant hormone signal transduction)	2.67	0.79	1.56	13.47	13.99	16.39	96.76	67.63	18.7
MSTRG.11710	Prupe.4G055900	Prupe.4G055900.1;MSTRG.11710.2;MSTRG.11710.3;MSTRG.11710.4	SNI1	-	negative regulator of systemic acquired resistance SNI1 [Prunus persica];negative regulator of systemic acquired resistance SNI1-like isoform X2 [Prunus avium];negative regulator of systemic acquired resistance SNI1-like isoform X1 [Prunus avium]	GO:0005634(nucleus);GO:0010113(negative regulation of systemic acquired resistance);GO:0016570(histone modification);GO:0044212(transcription regulatory region DNA binding);GO:0045892(negative regulation of transcription, DNA-templated)	NA	0.62	0.43	0.26	2.06	1.05	2.51	7.23	5.21	2.69
MSTRG.12098	Prupe.4G106100	Prupe.4G106100.1;MSTRG.12098.3;MSTRG.12098.2;Prupe.4G106100.2	NAC1	NAC	transcription factor JUNGBRUNNEN 1 isoform X2 [Prunus persica];transcription factor JUNGBRUNNEN 1 isoform X1 [Prunus persica];hypothetical protein PRUPE_4G106100 [Prunus persica]	GO:0003677(DNA binding);GO:0003700(DNA binding transcription factor activity);GO:0005634(nucleus);GO:0005992(trehalose biosynthetic process);GO:0006351(transcription, DNA-templated);GO:0006355(regulation of transcription, DNA-templated);GO:0006561(proline biosynthetic process);GO:0007275(multicellular organism development);GO:0009718(anthocyanin-containing compound biosynthetic process);GO:001012…	04626(Plant-pathogen interaction);04141(Protein processing in endoplasmic reticulum);04120(Ubiquitin mediated proteolysis)	0	0	0	1.16	0.68	0.56	3.86	2.45	0.89
MSTRG.13329	Prupe.4G245200	Prupe.4G245200.1	--	-	hypothetical protein PRUPE_4G245200 [Prunus persica]	NA	NA	0	0	0	1.05	0.64	3.53	10	13.23	0.31
MSTRG.13721	Prupe.4G282200	Prupe.4G282200.2;Prupe.4G282200.3;Prupe.4G282200.1;MSTRG.13721.4;MSTRG.13721.5;MSTRG.13721.6	--	-	hypothetical protein PRUPE_4G282200 [Prunus persica];diacylglycerol kinase 2 [Prunus persica]	GO:0003951(NAD+ kinase activity);GO:0004143(diacylglycerol kinase activity);GO:0005524(ATP binding);GO:0005634(nucleus);GO:0006952(defense response);GO:0007205(protein kinase C-activating G-protein coupled receptor signaling pathway);GO:0009409(response to cold);GO:0009611(response to wounding);GO:0016021(integral component of membrane);GO:0016310(phosphorylation);GO:0035556(intracellular signal …	00561(Glycerolipid metabolism);00564(Glycerophospholipid metabolism);04070(Phosphatidylinositol signaling system)	1.42	1.22	0.98	2.07	3.13	3.26	7.91	6.5	2.98
MSTRG.14331	Prupe.5G047600	Prupe.5G047600.1;Prupe.5G047600.2;MSTRG.14331.3;MSTRG.14331.4	SGPP	-	haloacid dehalogenase-like hydrolase domain-containing protein Sgpp [Prunus persica]	GO:0005737(cytoplasm);GO:0005829(cytosol);GO:0005886(plasma membrane);GO:0016311(dephosphorylation);GO:0016787(hydrolase activity);GO:0046872(metal ion binding);GO:0050308(sugar-phosphatase activity)	00740(Riboflavin metabolism)	3.09	1	1.38	2.67	4.37	3.9	11.52	9.77	5.04
MSTRG.14644	Prupe.5G080800	Prupe.5G080800.1;MSTRG.14644.2	--	-	uncharacterized protein At4g22758 [Prunus persica]	GO:0003674(molecular_function);GO:0005634(nucleus)	NA	0.93	0.72	1.09	1	0.62	1.47	4.51	5.16	4.01
MSTRG.14982	Prupe.5G121200	Prupe.5G121200.1;MSTRG.14982.2;MSTRG.14982.3	GEPI48	-	UDP-glucose 4-epimerase GEPI48 [Prunus persica]	GO:0003978(UDP-glucose 4-epimerase activity);GO:0005794(Golgi apparatus);GO:0006012(galactose metabolic process);GO:0046983(protein dimerization activity)	00052(Galactose metabolism);00520(Amino sugar and nucleotide sugar metabolism)	39.33	31.45	23.81	56.35	81.79	85.01	164.63	113.55	70.58
MSTRG.16463	Prupe.6G043100	Prupe.6G043100.1	--	-	hypothetical protein PRUPE_6G043100 [Prunus persica]	NA	NA	0	0	0	2.05	1.39	2.42	6	4.94	0.48
MSTRG.16948	Prupe.6G093900	Prupe.6G093900.1;MSTRG.16948.2	LBD	LBD	LOB domain-containing protein 1 [Prunus persica]	GO:0005634(nucleus);GO:0005739(mitochondrion);GO:0008150(biological_process)	NA	0.35	0.14	0.1	0.67	0.83	1.84	3.44	3.02	1.48
MSTRG.17554	Prupe.6G156700	Prupe.6G156700.1;MSTRG.17554.2;MSTRG.17554.3;MSTRG.17554.4	PBL3	-	probable serine/threonine-protein kinase PBL3 [Prunus persica]	GO:0004675(transmembrane receptor protein serine/threonine kinase activity);GO:0005524(ATP binding);GO:0005634(nucleus);GO:0005737(cytoplasm);GO:0005886(plasma membrane);GO:0006468(protein phosphorylation);GO:0006952(defense response);GO:0007166(cell surface receptor signaling pathway);GO:0009507(chloroplast);GO:0016301(kinase activity);GO:0004675(transmembrane receptor protein serine/threonine k…	NA	4.69	5.74	7	14.74	13.82	20.58	36.64	22.59	17.37
MSTRG.17981	Prupe.6G195800	Prupe.6G195800.1	AGP4	-	classical arabinogalactan protein 4 [Prunus yedoensis var. nudiflora]	NA	NA	3.49	1.28	1.03	16.94	11.75	14.68	46.91	87.32	18.56
MSTRG.18499	Prupe.6G255300	Prupe.6G255300.1	--	-	mitochondrial import inner membrane translocase subunit Tim9 [Prunus persica]	GO:0042719(mitochondrial intermembrane space protein transporter complex);GO:0042721(mitochondrial inner membrane protein insertion complex);GO:0045039(protein import into mitochondrial inner membrane);GO:0072321(chaperone-mediated protein transport)	NA	2.9	0.83	1.68	3.86	3.51	2.45	8.26	8.37	5.15
MSTRG.19192	Prupe.6G334000	Prupe.6G334000.1;Prupe.6G334000.2	DHD/SHD	-	bifunctional 3-dehydroquinate dehydratase/shikimate dehydrogenase, chloroplastic isoform X1 [Prunus persica];bifunctional 3-dehydroquinate dehydratase/shikimate dehydrogenase, chloroplastic isoform X2 [Prunus persica]	GO:0003855(3-dehydroquinate dehydratase activity);GO:0004764(shikimate 3-dehydrogenase (NADP+) activity);GO:0005829(cytosol);GO:0009073(aromatic amino acid family biosynthetic process);GO:0009423(chorismate biosynthetic process);GO:0009507(chloroplast);GO:0009570(chloroplast stroma);GO:0009793(embryo development ending in seed dormancy);GO:0019632(shikimate metabolic process);GO:0050661(NADP bind…	00400(Phenylalanine, tyrosine and tryptophan biosynthesis)	0.2	0.18	0.49	1.42	0.98	2.43	4.72	4.51	3.38
MSTRG.19918	Prupe.7G039300	Prupe.7G039300.1	--	-	-	NA	NA	0.39	0.28	0	0.86	1.27	7.38	15.45	11.1	2.65
MSTRG.20271	Prupe.7G077300	Prupe.7G077300.1;Prupe.7G077300.2;MSTRG.20271.3;MSTRG.20271.4;MSTRG.20271.5	actin-11	-	actin [Prunus persica];actin-like [Hevea brasiliensis];actin-11 [Artemisia annua]	GO:0005200(structural constituent of cytoskeleton);GO:0005524(ATP binding);GO:0005737(cytoplasm);GO:0005739(mitochondrion);GO:0005856(cytoskeleton);GO:0005886(plasma membrane);GO:0009506(plasmodesma);GO:0009570(chloroplast stroma);GO:0009941(chloroplast envelope);GO:0030036(actin cytoskeleton organization);GO:0005200(structural constituent of cytoskeleton);GO:0005618(cell wall);GO:0005737(cytopla…	NA	9.73	1.39	1.52	14.47	10.32	12.39	96.4	95.04	16.67
MSTRG.20762	Prupe.7G133500	Prupe.7G133500.1	--	-	hypothetical protein PRUPE_7G133500 [Prunus persica]	NA	NA	4.45	2.14	2.78	23.85	19.43	25.2	44.37	37.09	15.3
MSTRG.21731	Prupe.7G243900	Prupe.7G243900.1	--	-	uncharacterized protein LOC18771660 [Prunus persica]	GO:0003674(molecular_function);GO:0005576(extracellular region);GO:0008150(biological_process);GO:0016021(integral component of membrane)	NA	2.15	1	0.81	7.81	7.01	7.23	15.89	15.2	3.53
MSTRG.2218	Prupe.1G248400	MSTRG.2218.1;Prupe.1G248400.1	--	-	uncharacterized protein LOC18790715 [Prunus persica]	GO:0005576(extracellular region);GO:0016021(integral component of membrane);GO:0016787(hydrolase activity)	NA	3.43	0.83	1.71	7.82	7.19	9.71	18.18	16.65	6.11
MSTRG.2230	Prupe.1G250200	Prupe.1G250200.1;MSTRG.2230.2;MSTRG.2230.1;MSTRG.2230.4	BOI	-	E3 ubiquitin-protein ligase BOI [Prunus persica]	GO:0005737(cytoplasm)	NA	3.61	1.99	2.45	5.31	7.51	9.8	21.16	15.54	6.27
MSTRG.22636	Prupe.8G065800	Prupe.8G065800.1	GRP1	-	glycine-rich protein 1-like [Prunus persica]	NA	NA	1.55	0.3	0.47	2.56	1.15	3.49	19.06	16.12	1.86
MSTRG.22639	Prupe.8G066000	Prupe.8G066000.1	GRP1	-	glycine-rich protein 1-like [Prunus persica]	NA	NA	26.34	1.56	3.95	55.81	30.65	62.85	144.54	173.19	34.19
MSTRG.23142	Prupe.8G125800	Prupe.8G125800.1	ABAH4	-	abscisic acid 8'-hydroxylase 4 [Prunus persica]	GO:0007275(multicellular organism development);GO:0010268(brassinosteroid homeostasis);GO:0010295((+)-abscisic acid 8'-hydroxylase activity);GO:0016125(sterol metabolic process);GO:0016132(brassinosteroid biosynthetic process)	00906(Carotenoid biosynthesis)	1.6	1.49	0.8	1.39	1.7	1.45	0.23	0.15	0.28
MSTRG.23232	Prupe.8G137100	Prupe.8G137100.1;Prupe.8G137100.2	--	-	hypothetical protein PRUPE_8G137100 [Prunus persica]	NA	NA	0	0	0	2.63	0.46	1.61	12.12	9.82	3.68
MSTRG.23596	Prupe.8G193100	Prupe.8G193100.1	OXI1	-	serine/threonine-protein kinase OXI1 [Prunus persica]	GO:0004672(protein kinase activity);GO:0004674(protein serine/threonine kinase activity);GO:0005515(protein binding);GO:0005524(ATP binding);GO:0005634(nucleus);GO:0005737(cytoplasm);GO:0005886(plasma membrane);GO:0006468(protein phosphorylation);GO:0006952(defense response);GO:0006979(response to oxidative stress);GO:0009611(response to wounding);GO:0016301(kinase activity);GO:0019901(protein ki…	04016(MAPK signaling pathway - plant)	4.59	2	1.65	19.5	12.56	16.62	44.92	29.42	16.26
MSTRG.23606	Prupe.8G193900	Prupe.8G193900.1;Prupe.8G193900.2	bHLH62	bHLH	transcription factor bHLH62 [Prunus persica];hypothetical protein PRUPE_8G193900 [Prunus persica]	GO:0003677(DNA binding);GO:0003700(DNA binding transcription factor activity);GO:0005634(nucleus);GO:0006351(transcription, DNA-templated);GO:0006355(regulation of transcription, DNA-templated);GO:0046983(protein dimerization activity)	NA	1	0.83	0.41	7.84	5.56	5.85	40.61	40.57	4.4
MSTRG.23617	Prupe.8G195900	Prupe.8G195900.2;Prupe.8G195900.3;Prupe.8G195900.1;MSTRG.23617.4;Prupe.8G195900.4	QORH	-	putative quinone-oxidoreductase homolog, chloroplastic isoform X1 [Prunus persica]	GO:0005737(cytoplasm);GO:0005773(vacuole);GO:0005794(Golgi apparatus);GO:0005829(cytosol);GO:0005886(plasma membrane);GO:0008270(zinc ion binding);GO:0009507(chloroplast);GO:0009535(chloroplast thylakoid membrane);GO:0009706(chloroplast inner membrane);GO:0009941(chloroplast envelope);GO:0016491(oxidoreductase activity);GO:0055114(oxidation-reduction process)	NA	0.08	0.13	0.12	2.19	1.8	4.2	8.69	5.4	1.11
MSTRG.23701	Prupe.8G172900	Prupe.8G172900.1	--	-	L-ascorbate oxidase homolog [Prunus persica]	GO:0005507(copper ion binding);GO:0009505(plant-type cell wall);GO:0009506(plasmodesma);GO:0016722(oxidoreductase activity, oxidizing metal ions)	NA	72.41	13.69	14.05	115.39	86.66	101.82	275.29	416.3	76.26
MSTRG.2529	Prupe.1G283800	Prupe.1G283800.1;MSTRG.2529.1	--	-	uncharacterized protein LOC18792905 [Prunus persica]	GO:0003674(molecular_function);GO:0005634(nucleus);GO:0008150(biological_process)	NA	4.1	2.51	2	3.98	4.22	5.03	14.12	17.11	5.86
MSTRG.3041	Prupe.1G340500	Prupe.1G340500.1;Prupe.1G340500.2;MSTRG.3041.3	MYB	MYB	putative Myb family transcription factor At1g14600 isoform X1 [Prunus persica];putative Myb family transcription factor At1g14600 isoform X2 [Prunus persica]	GO:0005634(nucleus);GO:0006355(regulation of transcription, DNA-templated);GO:0044212(transcription regulatory region DNA binding)	04933(AGE-RAGE signaling pathway in diabetic complications)	0.31	0.21	0.09	1.54	1.01	1.49	10.64	8.97	2.14
MSTRG.3380	Prupe.1G375800	Prupe.1G375800.1	--	-	hypothetical protein PRUPE_1G375800 [Prunus persica]	GO:0005634(nucleus);GO:0005737(cytoplasm);GO:0009611(response to wounding);GO:0009694(jasmonic acid metabolic process);GO:0009695(jasmonic acid biosynthetic process);GO:0009867(jasmonic acid mediated signaling pathway);GO:0030795(jasmonate O-methyltransferase activity);GO:0031408(oxylipin biosynthetic process);GO:0032259(methylation);GO:0102078(methyl jasmonate methylesterase activity)	00592(alpha-Linolenic acid metabolism)	0	0	0.11	0.59	0.48	0.31	6.46	6.53	2.29
MSTRG.4697	Prupe.1G520400	Prupe.1G520400.1;Prupe.1G520400.2;MSTRG.4697.3	--	-	7-deoxyloganetin glucosyltransferase [Prunus persica];hypothetical protein PRUPE_1G520400 [Prunus persica]	GO:0009813(flavonoid biosynthetic process);GO:0043231(intracellular membrane-bounded organelle);GO:0052696(flavonoid glucuronidation);GO:0080043(quercetin 3-O-glucosyltransferase activity);GO:0080044(quercetin 7-O-glucosyltransferase activity)	NA	0.16	0.06	0.05	2.26	0.98	1.91	9.56	11.9	0.49
MSTRG.4960	Prupe.1G549100	MSTRG.4960.1;Prupe.1G549100.1	OPR2	-	12-oxophytodienoate reductase 2 [Prunus persica]	GO:0003959(NADPH dehydrogenase activity);GO:0005622(intracellular);GO:0055114(oxidation-reduction process)	00592(alpha-Linolenic acid metabolism)	21.97	12.47	30.25	58.63	52.36	90.91	181.49	154.91	53.71
MSTRG.666	Prupe.1G082300	Prupe.1G082300.1;MSTRG.666.2	DEAH5	-	probable pre-mRNA-splicing factor ATP-dependent RNA helicase DEAH5 isoform X1 [Prunus persica]	GO:0000398(mRNA splicing, via spliceosome);GO:0004004(ATP-dependent RNA helicase activity);GO:0005681(spliceosomal complex);GO:0005737(cytoplasm)	03040(Spliceosome)	2.89	1.97	2.14	4.16	2.41	5.44	12.69	9.16	6.03
MSTRG.699	Prupe.1G087000	Prupe.1G087000.1	GALT3	-	hydroxyproline O-galactosyltransferase GALT3 [Prunus persica]	GO:0000139(Golgi membrane);GO:0005794(Golgi apparatus);GO:0006486(protein glycosylation);GO:0008378(galactosyltransferase activity);GO:0016021(integral component of membrane);GO:0016757(transferase activity, transferring glycosyl groups)	NA	0.41	0.79	0.58	14.14	3.97	9.06	43.27	38.89	16.25
MSTRG.7407	Prupe.2G220400	Prupe.2G220400.1	--	-	hypothetical protein PRUPE_2G220400 [Prunus persica]	NA	NA	2.89	0.22	0.33	9.05	4.11	9.09	31.38	22.6	4.36
MSTRG.7924	Prupe.2G277800	Prupe.2G277800.2;Prupe.2G277800.3;MSTRG.7924.3;MSTRG.7924.4;MSTRG.7924.6;MSTRG.7924.5;MSTRG.7924.7;MSTRG.7924.8;MSTRG.7924.9;Prupe.2G277800.4;Prupe.2G277800.1	TPPA	-	trehalose-phosphate phosphatase A isoform X1 [Prunus persica];hypothetical protein Pyn_31271 [Prunus yedoensis var. nudiflora];trehalose-phosphate phosphatase A isoform X2 [Prunus persica];hypothetical protein PRUPE_2G277800 [Prunus persica]	GO:0004805(trehalose-phosphatase activity);GO:0005634(nucleus);GO:0005992(trehalose biosynthetic process)	00500(Starch and sucrose metabolism)	9.83	1.24	1.83	28.13	21.86	27.71	68.4	83.01	27.14
MSTRG.7986	Prupe.2G285800	Prupe.2G285800.1	RIPK	-	receptor-like serine/threonine-protein kinase At4g25390 [Prunus persica]	GO:0004674(protein serine/threonine kinase activity);GO:0005886(plasma membrane);GO:0006468(protein phosphorylation)	NA	5.87	4.75	4.4	17.38	17.91	16.25	34.35	28.82	18.5
MSTRG.8273	Prupe.2G317000	Prupe.2G317000.1	--	-	hypothetical protein [Rosa rugosa]	NA	NA	17.68	4.71	1.19	67.26	51.62	48.16	184.81	115.32	38.58
MSTRG.9148	Prupe.3G086900	Prupe.3G086900.1	--	-	protein LURP-one-related 5-like [Prunus avium]	GO:0006952(defense response)	NA	27.86	42.92	30.65	30.78	27.5	34.25	7.01	8.55	12.03
MSTRG.9686	Prupe.3G144800	Prupe.3G144800.1		-	uncharacterized protein LOC18784516 [Prunus persica]	GO:0005739(mitochondrion);GO:0008375(acetylglucosaminyltransferase activity);GO:0016021(integral component of membrane);GO:0016757(transferase activity, transferring glycosyl groups)	NA	0.27	0.25	0.36	2.1	1.57	2.63	7.36	5.51	2.14
GO, gene ontology term annotation; KEGG, KEGG pathway annotation; NA, Functional unannotated or no homologous genes.

## Sheet: pink module
Table S5 The information of all genes in pink module.
gene_id	gene_name	transcript_id	Name	TF Type	Annotation	GO	KEGG	FPKM.90DAF_1	FPKM.90DAF_2	FPKM.90DAF_3	FPKM.105DAF_1	FPKM.105DAF_2	FPKM.105DAF_3	FPKM.120DAF_1	FPKM.120DAF_2	FPKM.120DAF_3
MSTRG.10298	Prupe.3G217400	Prupe.3G217400.1	--	-	uncharacterized protein LOC18783784 [Prunus persica]	GO:0003674(molecular_function);GO:0005634(nucleus)	NA	1.3	0.37	0.46	10.64	19.96	8.84	5.05	12.35	20.1
MSTRG.10445	Prupe.3G227100	Prupe.3G227100.1;MSTRG.10445.2	--	-	uncharacterized protein LOC18783905 [Prunus persica]	GO:0000226(microtubule cytoskeleton organization);GO:0004674(protein serine/threonine kinase activity);GO:0005515(protein binding);GO:0005634(nucleus);GO:0008017(microtubule binding);GO:0009819(drought recovery);GO:0045926(negative regulation of growth);GO:0046777(protein autophosphorylation);GO:0099738(cell cortex region)	NA	8.48	5.17	4.65	32.58	32.42	18.05	18.64	39.04	45.27
MSTRG.10575	Prupe.3G251600;Prupe.3G251700	Prupe.3G251600.1;MSTRG.10575.1;Prupe.3G251700.1	FER	-	receptor-like protein kinase FERONIA [Prunus persica]	GO:0004672(protein kinase activity);GO:0004674(protein serine/threonine kinase activity);GO:0005515(protein binding);GO:0005524(ATP binding);GO:0005576(extracellular region);GO:0005886(plasma membrane);GO:0007338(single fertilization);GO:0009506(plasmodesma);GO:0009723(response to ethylene);GO:0009738(abscisic acid-activated signaling pathway);GO:0009741(response to brassinosteroid);GO:0009742(br…	NA	3.42	1.86	1.06	11.82	22.23	4.78	6.45	8.61	12.54
MSTRG.10677	Prupe.3G244900	Prupe.3G244900.1;MSTRG.10677.2	NIK1	-	protein NSP-INTERACTING KINASE 1 [Prunus persica]	GO:0004675(transmembrane receptor protein serine/threonine kinase activity);GO:0005515(protein binding);GO:0005524(ATP binding);GO:0005576(extracellular region);GO:0005886(plasma membrane);GO:0006468(protein phosphorylation);GO:0007166(cell surface receptor signaling pathway);GO:0016021(integral component of membrane);GO:0016032(viral process);GO:0016301(kinase activity);GO:0051607(defense respon…	NA	1.13	0.81	0.62	2.17	2.6	1.76	0.7	1.49	3.11
MSTRG.1153	Prupe.1G137800	Prupe.1G137800.1	FLP3	-	flowering-promoting factor 1-like protein 3 [Prunus persica]	GO:0005515(protein binding);GO:0005525(GTP binding);GO:0009733(response to auxin);GO:0045841(negative regulation of mitotic metaphase/anaphase transition);GO:0072686(mitotic spindle);GO:2000280(regulation of root development)	03015(mRNA surveillance pathway)	12.29	23.01	18	123.91	91.1	37	31.55	52.29	101.77
MSTRG.11634	Prupe.4G047800	Prupe.4G047800.3;Prupe.4G047800.4;Prupe.4G047800.1;Prupe.4G047800.5;Prupe.4G047800.2;MSTRG.11634.6;MSTRG.11634.7	--	-	hypothetical protein PRUPE_4G047800 [Prunus persica];linoleate 13S-lipoxygenase 3-1, chloroplastic isoform X1 [Prunus persica]	GO:0016165(linoleate 13S-lipoxygenase activity);GO:0006952(defense response);GO:0009507(chloroplast);GO:0009555(pollen development);GO:0009611(response to wounding);GO:0009620(response to fungus);GO:0009644(response to high light intensity);GO:0009695(jasmonic acid biosynthetic process);GO:0009753(response to jasmonic acid);GO:0009901(anther dehiscence);GO:0016165(linoleate 13S-lipoxygenase activ…	00591(Linoleic acid metabolism);00592(alpha-Linolenic acid metabolism)	4.16	4.4	4.63	16.86	13.97	4.6	4.08	9.33	15.53
MSTRG.11763	Prupe.4G062300	Prupe.4G062300.1;MSTRG.11763.2;Prupe.4G062300.2	--	-	uncharacterized protein LOC18778608 [Prunus persica]	GO:0003743(translation initiation factor activity);GO:0005634(nucleus);GO:0006413(translational initiation)	NA	8.06	5.14	4.07	14.5	14.53	13.8	5.96	14.62	28.25
MSTRG.11943	Prupe.4G085900	MSTRG.11943.1;MSTRG.11943.2;Prupe.4G085900.1;Prupe.4G085900.2	ARF6	ARF	auxin response factor 6 [Prunus persica];hypothetical protein PRUPE_4G085900 [Prunus persica]	GO:0003677(DNA binding);GO:0003700(DNA binding transcription factor activity);GO:0005515(protein binding);GO:0005634(nucleus);GO:0006351(transcription, DNA-templated);GO:0006355(regulation of transcription, DNA-templated);GO:0009733(response to auxin);GO:0009734(auxin-activated signaling pathway);GO:0009908(flower development)	04075(Plant hormone signal transduction)	8.94	7.55	3.56	26.52	28.24	25.17	13.12	28.32	37.75
MSTRG.12091	Prupe.4G105700	Prupe.4G105700.1	--	-	hypothetical protein DVH24_011131 [Malus domestica]	GO:0005515(protein binding);GO:0005634(nucleus);GO:0008150(biological_process)	NA	13.82	13.19	6.89	57.36	110.94	41.47	16.22	48.21	106.65
MSTRG.12528	Prupe.4G151600	Prupe.4G151600.2;Prupe.4G151600.1	--	-	hypothetical protein PRUPE_4G151600 [Prunus persica]	NA	NA	0.09	0.04	0.11	7.47	5.94	0.53	0.32	5.92	10.56
MSTRG.12674	Prupe.4G168700	Prupe.4G168700.2;Prupe.4G168700.1	RPK2	-	receptor-like protein 2 isoform X2 [Prunus persica];receptor-like protein 2 isoform X1 [Prunus persica]	NA	NA	0.4	0.57	0.73	5.18	4.72	1.95	0.29	3.63	8.93
MSTRG.12736	Prupe.4G174200	Prupe.4G174200.1;Prupe.4G174200.2	--	-	hypothetical protein PRUPE_4G174200 [Prunus persica]	NA	NA	0.75	0.96	0.06	1.64	6.85	0.97	3.36	1.04	6.9
MSTRG.13423	Prupe.4G254900	Prupe.4G254900.2;Prupe.4G254900.1;MSTRG.13423.5;MSTRG.13423.6;MSTRG.13423.3;MSTRG.13423.4;MSTRG.13423.8;MSTRG.13423.7;MSTRG.13423.9;MSTRG.13423.10;MSTRG.13423.11	--	-	uncharacterized protein LOC18778403 [Prunus persica]	NA	NA	3.29	1.69	1.74	11.6	17.29	7.27	4.76	6.87	15.14
MSTRG.1421	Prupe.1G166200	Prupe.1G166200.1	GT14	-	probable xyloglucan galactosyltransferase GT14 [Prunus persica]	GO:0003824(catalytic activity);GO:0005515(protein binding);GO:0005768(endosome);GO:0005794(Golgi apparatus);GO:0005802(trans-Golgi network);GO:0006486(protein glycosylation);GO:0009826(unidimensional cell growth);GO:0009863(salicylic acid mediated signaling pathway);GO:0009969(xyloglucan biosynthetic process);GO:0010256(endomembrane system organization);GO:0016020(membrane);GO:0016757(transferase…	NA	1.06	1.07	0.55	3	3.58	2.7	0.91	1.74	2.5
MSTRG.14712	Prupe.5G087400	Prupe.5G087400.1;MSTRG.14712.2;MSTRG.14712.3;Prupe.5G087400.3;Prupe.5G087400.2	STAY-GREEN	-	protein STAY-GREEN, chloroplastic [Prunus persica];hypothetical protein PRUPE_5G087400 [Prunus persica]	GO:0009507(chloroplast);GO:0010271(regulation of chlorophyll catabolic process)	00860(Porphyrin and chlorophyll metabolism)	2.77	1.54	3.39	18.46	24.25	13.16	9.69	26.14	31.07
MSTRG.1479	Prupe.1G173300	MSTRG.1479.1;Prupe.1G173300.1;Prupe.1G173300.2;MSTRG.1479.4;MSTRG.1479.5	bHLH62	bHLH	transcription factor bHLH62 [Prunus persica];hypothetical protein PRUPE_1G173300 [Prunus persica]	GO:0003677(DNA binding);GO:0003700(DNA binding transcription factor activity);GO:0005515(protein binding);GO:0005634(nucleus);GO:0006351(transcription, DNA-templated);GO:0006355(regulation of transcription, DNA-templated);GO:0044212(transcription regulatory region DNA binding);GO:0046983(protein dimerization activity);GO:0003677(DNA binding);GO:0003700(DNA binding transcription factor activity);G…	04141(Protein processing in endoplasmic reticulum)	7.28	12.41	6.07	22.12	34.17	19.27	4.62	31.06	35.91
MSTRG.14959	Prupe.5G118000	Prupe.5G118000.1;MSTRG.14959.2;MSTRG.14959.3	--	-	endoglucanase 6 [Prunus persica]	GO:0004553(hydrolase activity, hydrolyzing O-glycosyl compounds);GO:0005576(extracellular region);GO:0008810(cellulase activity);GO:0030245(cellulose catabolic process);GO:0030246(carbohydrate binding);GO:0071555(cell wall organization)	00500(Starch and sucrose metabolism)	35.87	7.11	8	152.82	210.81	226.33	51.93	192.54	387.34
MSTRG.15040	Prupe.5G128000	Prupe.5G128000.1;Prupe.5G128000.7;Prupe.5G128000.6;Prupe.5G128000.5;Prupe.5G128000.3;Prupe.5G128000.4;Prupe.5G128000.2;MSTRG.15040.8;MSTRG.15040.9	--	-	protein yippee-like At4g27745 [Prunus persica];hypothetical protein DVH24_008308 [Malus domestica];hypothetical protein Ahy_A08g037974 isoform A [Arachis hypogaea]	GO:0005634(nucleus);GO:0008150(biological_process);GO:0046872(metal ion binding)	NA	1.4	1.76	1.18	3.15	4.73	1.52	1.08	3.06	3.48
MSTRG.15069	Prupe.5G130800	Prupe.5G130800.1	--	-	probable lysophospholipase BODYGUARD 3 [Prunus persica]	GO:0016787(hydrolase activity)	NA	3.9	2.04	2.67	29.17	27.88	30.07	2.36	32.02	97.52
MSTRG.15353	Prupe.5G161300;Prupe.5G161700	Prupe.5G161300.1;Prupe.5G161300.2;Prupe.5G161300.3;Prupe.5G161300.4;Prupe.5G161300.5;MSTRG.15353.6;Prupe.5G161700.1	PLA18	-	probable pectate lyase 18 [Prunus persica];hypothetical protein PRUPE_5G161300 [Prunus persica];leucine-rich repeat receptor-like serine/threonine/tyrosine-protein kinase SOBIR1 [Prunus persica]	GO:0005576(extracellular region);GO:0009624(response to nematode);GO:0016020(membrane);GO:0016829(lyase activity);GO:0030570(pectate lyase activity);GO:0045490(pectin catabolic process);GO:0046872(metal ion binding);GO:0004674(protein serine/threonine kinase activity);GO:0004713(protein tyrosine kinase activity);GO:0004714(transmembrane receptor protein tyrosine kinase activity);GO:0005515(protei…	00040(Pentose and glucuronate interconversions)	20.91	22.88	16.78	87.6	94.99	70.35	51.8	75.03	118.85
MSTRG.15473	Prupe.5G176800	Prupe.5G176800.1;MSTRG.15473.1;MSTRG.15473.3	ATL46	-	RING-H2 finger protein ATL46 [Prunus persica]	GO:0043161(proteasome-mediated ubiquitin-dependent protein catabolic process);GO:0061630(ubiquitin protein ligase activity)	NA	3.01	3.59	1.79	24.09	33.6	1.55	2.76	25.27	38.27
MSTRG.15512	Prupe.5G181300	Prupe.5G181300.1;MSTRG.15512.2;MSTRG.15512.3;MSTRG.15512.4	TORTIFOLIA1	-	TORTIFOLIA1-like protein 3 [Prunus persica]	GO:0005737(cytoplasm);GO:0008150(biological_process)	NA	2.68	2.64	2.1	8.39	8.09	5.46	2.37	7.54	16.54
MSTRG.15658	Prupe.5G198700	MSTRG.15658.1;Prupe.5G198700.1;Prupe.5G198700.2;MSTRG.15658.4	LONRF1	-	LON peptidase N-terminal domain and RING finger protein 1 [Prunus persica];hypothetical protein PRUPE_5G198700 [Prunus persica]	GO:0005634(nucleus);GO:0008270(zinc ion binding);GO:0032436(positive regulation of proteasomal ubiquitin-dependent protein catabolic process)	NA	2.13	1.25	1.65	3.57	4.37	3.22	1.16	3.45	5.48
MSTRG.15780	Prupe.5G211500	Prupe.5G211500.1;Prupe.5G211500.2;MSTRG.15780.3;MSTRG.15780.4;MSTRG.15780.5	SPPA	-	serine protease SPPA, chloroplastic isoform X1 [Prunus persica];serine protease SPPA, chloroplastic isoform X2 [Prunus persica]	GO:0004252(serine-type endopeptidase activity);GO:0005886(plasma membrane);GO:0006465(signal peptide processing);GO:0006508(proteolysis);GO:0008233(peptidase activity);GO:0009507(chloroplast);GO:0009534(chloroplast thylakoid);GO:0009535(chloroplast thylakoid membrane);GO:0009570(chloroplast stroma);GO:0009642(response to light intensity);GO:0009941(chloroplast envelope);GO:0016021(integral compon…	NA	1.16	0.9	1.02	4.05	2.28	1.38	0.82	2.95	3.56
MSTRG.15994	Prupe.5G236500	Prupe.5G236500.2;Prupe.5G236500.1;Prupe.5G236500.3;Prupe.5G236500.4	--	-	potassium transporter 2 isoform X2 [Prunus persica];potassium transporter 2 isoform X1 [Prunus persica]	GO:0015079(potassium ion transmembrane transporter activity);GO:0016020(membrane)	NA	0.26	0.23	0.19	8.41	1.76	1.87	0.92	5.15	5.97
MSTRG.16224	Prupe.6G016100	Prupe.6G016100.1	--	-	hypothetical protein PRUPE_6G016100 [Prunus persica]	GO:0005515(protein binding);GO:0005634(nucleus);GO:0008150(biological_process)	NA	1.44	0.9	0.76	4.22	5.81	1.4	0.88	5.58	7.05
MSTRG.16409	Prupe.6G037600	MSTRG.16409.1;Prupe.6G037600.1;MSTRG.16409.3;MSTRG.16409.4	FHIT	-	bifunctional bis(5'-adenosyl)-triphosphatase/adenylylsulfatase FHIT [Prunus avium];hypothetical protein PRUPE_6G037600 [Prunus persica];bifunctional bis(5'-adenosyl)-triphosphatase/adenylylsulfatase FHIT [Prunus persica]	GO:0005737(cytoplasm);GO:0005829(cytosol);GO:0009117(nucleotide metabolic process);GO:0043530(adenosine 5'-monophosphoramidase activity);GO:0047627(adenylylsulfatase activity);GO:0047710(bis(5'-adenosyl)-triphosphatase activity)	00230(Purine metabolism)	1.05	0.76	0.75	3.26	3.15	1.51	1.4	2.56	2.49
MSTRG.16614	Prupe.6G060000	Prupe.6G060000.1	--	-	uncharacterized protein LOC18774717 [Prunus persica]	GO:0003676(nucleic acid binding);GO:0003700(DNA binding transcription factor activity);GO:0005576(extracellular region);GO:0006355(regulation of transcription, DNA-templated);GO:0008270(zinc ion binding);GO:0016021(integral component of membrane);GO:0031225(anchored component of membrane)	NA	11.06	9.55	8.46	23.02	34.6	17.8	10.2	17.34	26.86
MSTRG.17022	Prupe.6G101000	Prupe.6G101000.1;Prupe.6G101000.2;Prupe.6G101000.3;MSTRG.17022.4;Prupe.6G101000.4;MSTRG.17022.6;MSTRG.17022.7;Prupe.6G101000.5;MSTRG.17022.9	HMDS	-	4-hydroxy-3-methylbut-2-en-1-yl diphosphate synthase (ferredoxin), chloroplastic [Prunus persica];hypothetical protein PRUPE_6G101000 [Prunus persica]	GO:0009507(chloroplast);GO:0019288(isopentenyl diphosphate biosynthetic process, methylerythritol 4-phosphate pathway);GO:0046429(4-hydroxy-3-methylbut-2-en-1-yl diphosphate synthase activity)	00900(Terpenoid backbone biosynthesis)	12.77	11.39	15.48	30.33	32.55	16.39	12.17	30.33	47
MSTRG.17136	Prupe.6G113100	Prupe.6G113100.1	ZAT5	C2H2	zinc finger protein ZAT5 [Prunus persica]	GO:0003700(DNA binding transcription factor activity);GO:0005634(nucleus);GO:0043565(sequence-specific DNA binding);GO:0044212(transcription regulatory region DNA binding)	NA	1.67	0.8	0.79	4.18	8.12	4.74	1.47	3.98	8.99
MSTRG.17442	Prupe.6G145500	Prupe.6G145500.1	FAF-Like	-	protein FAF-like, chloroplastic [Prunus persica]	GO:0003674(molecular_function);GO:0008150(biological_process);GO:0009507(chloroplast)	NA	1.56	1.03	1.87	6.05	5.88	2.04	2.03	4.35	7.52
MSTRG.18040	Prupe.6G203200	Prupe.6G203200.1;Prupe.6G203200.2;MSTRG.18040.3;MSTRG.18040.4	RBK1	-	receptor-like cytosolic serine/threonine-protein kinase RBK1 [Prunus persica];hypothetical protein PRUPE_6G203200 [Prunus persica]	GO:0004674(protein serine/threonine kinase activity);GO:0004675(transmembrane receptor protein serine/threonine kinase activity);GO:0005515(protein binding);GO:0005654(nucleoplasm);GO:0005737(cytoplasm);GO:0005886(plasma membrane);GO:0007166(cell surface receptor signaling pathway);GO:0010091(trichome branching);GO:0016301(kinase activity);GO:0046777(protein autophosphorylation);GO:0050832(defens…	NA	2.2	5.24	5.24	20.56	17.27	17.16	5.17	10.54	26.27
MSTRG.18307	Prupe.6G233200	Prupe.6G233200.1	--	-	UDP-glycosyltransferase 86A1 isoform X1 [Prunus persica]	GO:0009813(flavonoid biosynthetic process);GO:0043231(intracellular membrane-bounded organelle);GO:0052696(flavonoid glucuronidation);GO:0080043(quercetin 3-O-glucosyltransferase activity);GO:0080044(quercetin 7-O-glucosyltransferase activity)	NA	2.25	1.06	1.91	9.19	9.72	5.39	0.97	5.63	11.01
MSTRG.18608	Prupe.6G267400	Prupe.6G267400.1;Prupe.6G267400.2;MSTRG.18608.3;Prupe.6G267400.3;MSTRG.18608.5	BSK3	-	probable serine/threonine-protein kinase BSK3 [Prunus persica]	GO:0004675(transmembrane receptor protein serine/threonine kinase activity);GO:0005515(protein binding);GO:0005524(ATP binding);GO:0005886(plasma membrane);GO:0006468(protein phosphorylation);GO:0007166(cell surface receptor signaling pathway);GO:0009742(brassinosteroid mediated signaling pathway);GO:0016301(kinase activity)	04075(Plant hormone signal transduction)	1.55	1.32	0.86	7.94	4.94	1.52	1.62	3.4	4.4
MSTRG.18981	Prupe.6G310300	Prupe.6G310300.1	--	-	PREDICTED: uncharacterized protein LOC103344327 [Prunus mume]	GO:0005737(cytoplasm);GO:0010090(trichome morphogenesis)	NA	28.45	18.76	33.3	95.23	52.23	25.93	15.01	55.35	111.64
MSTRG.19173	Prupe.6G332300	Prupe.6G332300.1;Prupe.6G332300.3;Prupe.6G332300.2;MSTRG.19173.4;MSTRG.19173.5;MSTRG.19173.6	RBK2	-	receptor-like cytosolic serine/threonine-protein kinase RBK2 isoform X3 [Prunus persica];receptor-like cytosolic serine/threonine-protein kinase RBK2 isoform X4 [Prunus persica];hypothetical protein PRUPE_6G332300 [Prunus persica]	GO:0004672(protein kinase activity);GO:0004675(transmembrane receptor protein serine/threonine kinase activity);GO:0005524(ATP binding);GO:0005634(nucleus);GO:0005737(cytoplasm);GO:0005886(plasma membrane);GO:0006468(protein phosphorylation);GO:0007166(cell surface receptor signaling pathway);GO:0016301(kinase activity);GO:0051020(GTPase binding)	NA	1.23	0.58	0.57	4.35	5.5	0.66	0.61	6.5	11.2
MSTRG.19249	Prupe.6G340000	MSTRG.19249.1;Prupe.6G340000.1;MSTRG.19249.3;Prupe.6G340000.2	ZDS	-	zeta-carotene desaturase, chloroplastic/chromoplastic [Prunus persica];hypothetical protein PRUPE_6G340000 [Prunus persica]	GO:0005739(mitochondrion);GO:0009507(chloroplast);GO:0009509(chromoplast);GO:0009941(chloroplast envelope);GO:0016117(carotenoid biosynthetic process);GO:0016120(carotene biosynthetic process);GO:0016719(carotene 7,8-desaturase activity);GO:0052886(9,9'-dicis-carotene:quinone oxidoreductase activity);GO:0052887(7,9,9'-tricis-neurosporene:quinone oxidoreductase activity);GO:0052889(9,9'-di-cis-zet…	00906(Carotenoid biosynthesis)	35.29	25.69	30.82	105.9	86.29	40.58	29.49	103.1	166
MSTRG.19389	Prupe.6G355600	Prupe.6G355600.1;Prupe.6G355600.10;Prupe.6G355600.11;Prupe.6G355600.2;Prupe.6G355600.3;Prupe.6G355600.4;Prupe.6G355600.5;Prupe.6G355600.6;Prupe.6G355600.7;Prupe.6G355600.8;Prupe.6G355600.9;MSTRG.19389.12;MSTRG.19389.15;MSTRG.19389.14;MSTRG.19389.13	--	-	hypothetical protein PRUPE_6G355600 [Prunus persica];uncharacterized protein LOC18772150 isoform X3 [Prunus persica];uncharacterized protein LOC18772150 isoform X1 [Prunus persica];uncharacterized protein LOC18772150 isoform X2 [Prunus persica]	GO:0003674(molecular_function);GO:0005634(nucleus);GO:0005886(plasma membrane);GO:0008150(biological_process)	NA	1.12	0.54	0.5	3.4	3.24	1.96	0.87	2.43	3.74
MSTRG.19875	Prupe.7G034300	Prupe.7G034300.1;MSTRG.19875.2;MSTRG.19875.3;MSTRG.19875.4;MSTRG.19875.5	F-box	-	F-box protein At2g26850 [Prunus persica]	GO:0003674(molecular_function);GO:0008150(biological_process);GO:0009507(chloroplast);GO:0003674(molecular_function);GO:0005576(extracellular region);GO:0008150(biological_process)	00650(Butanoate metabolism);00072(Synthesis and degradation of ketone bodies);00280(Valine, leucine and isoleucine degradation);04146(Peroxisome)	1.25	0.12	0.15	3.25	5.74	7.44	0.64	5.98	15.74
MSTRG.20427	Prupe.7G094700	Prupe.7G094700.1	TMK3	-	receptor-like kinase TMK3 [Prunus persica]	GO:0004675(transmembrane receptor protein serine/threonine kinase activity);GO:0005515(protein binding);GO:0005524(ATP binding);GO:0005576(extracellular region);GO:0005886(plasma membrane);GO:0006468(protein phosphorylation);GO:0007165(signal transduction);GO:0016021(integral component of membrane)	NA	76.84	36.29	37.43	170.53	241.61	131.3	66.59	223.88	337.86
MSTRG.20917	Prupe.7G153700	Prupe.7G153700.1;Prupe.7G153700.2;Prupe.7G153700.3;MSTRG.20917.4	--		scarecrow-like protein 4 [Prunus persica]	GO:0003700(DNA binding transcription factor activity);GO:0005634(nucleus);GO:0006355(regulation of transcription, DNA-templated);GO:0043565(sequence-specific DNA binding)	04075(Plant hormone signal transduction)	4.39	2.83	1.66	16.85	16.81	3.41	1.59	11.45	21.05
MSTRG.2094	Prupe.1G235100	Prupe.1G235100.1;Prupe.1G235100.2	--	-	uncharacterized protein LOC18792285 isoform X1 [Prunus persica]	GO:0003677(DNA binding);GO:0004519(endonuclease activity);GO:0005634(nucleus);GO:0009507(chloroplast)	NA	2.27	1.61	1.72	5.23	4.39	1.75	2.56	3.42	6.02
MSTRG.21650	Prupe.7G234800	Prupe.7G234800.2;MSTRG.21650.1;Prupe.7G234800.1	--	-	hypothetical protein PRUPE_7G234800 [Prunus persica];auxin-responsive protein IAA1 [Prunus persica]	GO:0003700(DNA binding transcription factor activity);GO:0005515(protein binding);GO:0005634(nucleus);GO:0006351(transcription, DNA-templated);GO:0006355(regulation of transcription, DNA-templated);GO:0009733(response to auxin);GO:0009734(auxin-activated signaling pathway);GO:0042802(identical protein binding);GO:1900057(positive regulation of leaf senescence);GO:0003700(DNA binding transcription…	04075(Plant hormone signal transduction)	0.53	0.08	0.1	3.05	23.35	6.6	1.68	2.41	19.51
MSTRG.21881	Prupe.7G256100	MSTRG.21881.1;Prupe.7G256100.1;MSTRG.21881.3	--	-	uncharacterized protein LOC18771642 [Prunus persica]	NA	NA	0	0	0	8.09	2.13	0.46	0.38	1.46	7.25
MSTRG.22386	Prupe.8G040700	Prupe.8G040700.1;MSTRG.22386.2;Prupe.8G040700.4;Prupe.8G040700.2;Prupe.8G040700.3;MSTRG.22386.3;MSTRG.22386.7;MSTRG.22386.8;MSTRG.22386.9;MSTRG.22386.10;MSTRG.22386.11;MSTRG.22386.12	SOL1	-	carboxypeptidase SOL1 [Prunus persica];hypothetical protein PRUPE_8G040700 [Prunus persica]	GO:0004181(metallocarboxypeptidase activity);GO:0004185(serine-type carboxypeptidase activity);GO:0005615(extracellular space);GO:0006518(peptide metabolic process);GO:0016485(protein processing)	NA	0.48	0.44	0.35	1.54	1.63	1.25	0.44	1.64	2.82
MSTRG.22785	Prupe.8G082100	Prupe.8G082100.1	SAUR50	-	auxin-responsive protein SAUR50 [Prunus persica]	GO:0005516(calmodulin binding);GO:0005739(mitochondrion);GO:0009733(response to auxin)	04075(Plant hormone signal transduction)	0.29	0.22	0.06	6.98	3.62	1.14	0.05	2.96	4.06
MSTRG.2279	Prupe.1G255500	Prupe.1G255500.1;Prupe.1G255500.2	--	-	hypothetical protein PRUPE_1G255500 [Prunus persica]	GO:0005515(protein binding);GO:0009507(chloroplast);GO:0010287(plastoglobule);GO:0016702(oxidoreductase activity, acting on single donors with incorporation of molecular oxygen, incorporation of two atoms of oxygen);GO:0046872(metal ion binding);GO:0055114(oxidation-reduction process)	00906(Carotenoid biosynthesis)	3.05	1.97	1.37	7.96	7.36	1.71	1.23	8.32	15.56
MSTRG.22878	Prupe.8G091700	Prupe.8G091700.1	--	-	PREDICTED: uncharacterized protein LOC103335688 [Prunus mume]	NA	NA	277.19	212.41	269.32	547.51	1283.34	626.9	300.6	555.55	1143.08
MSTRG.24339	Prupe.8G265200	Prupe.8G265200.10;Prupe.8G265200.9;MSTRG.24339.2;Prupe.8G265200.7;Prupe.8G265200.8;MSTRG.24339.3;Prupe.8G265200.6;Prupe.8G265200.1;Prupe.8G265200.2;Prupe.8G265200.3;Prupe.8G265200.4;Prupe.8G265200.5;Prupe.8G265200.11	ERS1	-	probable ethylene response sensor 1 [Prunus persica];hypothetical protein PRUPE_8G265200 [Prunus persica]	GO:0005783(endoplasmic reticulum);GO:0010105(negative regulation of ethylene-activated signaling pathway)	04016(MAPK signaling pathway - plant);04075(Plant hormone signal transduction)	7.05	7.87	6.5	18.05	21.67	16.03	10.36	18.67	33.99
MSTRG.2458	Prupe.1G276700	Prupe.1G276700.1	--	-	expansin-A1 [Prunus persica]	GO:0005576(extracellular region);GO:0005618(cell wall);GO:0006949(syncytium formation);GO:0009505(plant-type cell wall);GO:0009664(plant-type cell wall organization);GO:0009739(response to gibberellin);GO:0009826(unidimensional cell growth);GO:0009828(plant-type cell wall loosening);GO:0010114(response to red light);GO:0010119(regulation of stomatal movement);GO:0016020(membrane)	NA	28.23	7.52	5.78	248.75	326.6	316.23	61.55	346.62	940.23
MSTRG.2483	Prupe.1G279300	Prupe.1G279300.1;MSTRG.2483.2;MSTRG.2483.3;MSTRG.2483.4;MSTRG.2483.5;MSTRG.2483.6;MSTRG.2483.7	--	-	uncharacterized protein LOC18788833 [Prunus persica]	GO:0003674(molecular_function);GO:0008150(biological_process);GO:0009507(chloroplast)	NA	3.13	4.15	3.8	11.62	13.94	7.89	7.55	12.01	16.26
MSTRG.2749	Prupe.1G311100	MSTRG.2749.1;Prupe.1G311100.1	--	-	hypothetical protein PRUPE_1G311100 [Prunus persica]	NA	NA	5	6.02	6.29	11.18	16.88	8.05	0.25	8.48	17.63
MSTRG.3311	Prupe.1G368100	Prupe.1G368100.1	IAA	-	auxin-induced protein 6B [Prunus persica]	GO:0003674(molecular_function);GO:0005739(mitochondrion);GO:0009733(response to auxin)	04075(Plant hormone signal transduction)	0.33	0.23	0.17	7.05	7.2	3.56	1.45	2.65	7.58
MSTRG.3347	Prupe.1G371800	Prupe.1G371800.1;MSTRG.3347.2;Prupe.1G371800.2	WAT1	-	protein WALLS ARE THIN 1 [Prunus persica];hypothetical protein PRUPE_1G371800 [Prunus persica]	GO:0005886(plasma membrane);GO:0006810(transport);GO:0022857(transmembrane transporter activity)	NA	3.92	2.1	3.12	20.88	16.06	11.15	8.51	11.87	18.51
MSTRG.3365	Prupe.1G374400	Prupe.1G374400.1	bZIP11	bZIP	bZIP transcription factor 11 [Prunus persica]	GO:0003677(DNA binding);GO:0003700(DNA binding transcription factor activity);GO:0005515(protein binding);GO:0005634(nucleus);GO:0006351(transcription, DNA-templated);GO:0006355(regulation of transcription, DNA-templated);GO:0009845(seed germination);GO:0043565(sequence-specific DNA binding);GO:0044212(transcription regulatory region DNA binding);GO:0046982(protein heterodimerization activity)	NA	64.32	66.45	50.03	143.13	177.39	77.89	60.39	163.41	201.93
MSTRG.3530	Prupe.1G399900	Prupe.1G399900.1	--	-	glutamate receptor 2.7 [Prunus persica]	GO:0004970(ionotropic glutamate receptor activity);GO:0005217(intracellular ligand-gated ion channel activity);GO:0006811(ion transport);GO:0006874(cellular calcium ion homeostasis);GO:0009416(response to light stimulus);GO:0016021(integral component of membrane)	NA	2.55	1.36	1.5	12.3	5.49	4.75	6.15	8.01	12.22
MSTRG.3697	Prupe.1G411100	Prupe.1G411100.1	--	-	acyl-lipid (9-3)-desaturase [Prunus persica]	GO:0005737(cytoplasm);GO:0005783(endoplasmic reticulum);GO:0005789(endoplasmic reticulum membrane);GO:0006629(lipid metabolic process);GO:0016021(integral component of membrane);GO:0016491(oxidoreductase activity);GO:0030148(sphingolipid biosynthetic process);GO:0046872(metal ion binding);GO:0052631(sphingolipid delta-8 desaturase activity);GO:0055114(oxidation-reduction process);GO:0070417(cellu…	NA	11.71	7.11	4.73	26.38	30.79	22.62	11.95	24.97	36.39
MSTRG.3744	Prupe.1G416800	Prupe.1G416800.1	HAT22	HD-ZIP	homeobox-leucine zipper protein HAT22 [Prunus persica]	GO:0003700(DNA binding transcription factor activity);GO:0005515(protein binding);GO:0005634(nucleus);GO:0006351(transcription, DNA-templated);GO:0006355(regulation of transcription, DNA-templated);GO:0009414(response to water deprivation);GO:0009735(response to cytokinin);GO:0009737(response to abscisic acid);GO:0009738(abscisic acid-activated signaling pathway);GO:0043565(sequence-specific DNA …	NA	0.47	1.36	1	4.56	4.33	3.37	0.6	3.1	13.35
MSTRG.3842	Prupe.1G425400	Prupe.1G425400.1	SBT1.7	-	subtilisin-like protease SBT1.7 [Prunus persica]	GO:0004252(serine-type endopeptidase activity);GO:0005618(cell wall)	NA	19.86	7.05	10.54	65.97	70.27	44.93	9	44.16	65.72
MSTRG.3855	Prupe.1G426700	Prupe.1G426700.1;Prupe.1G426700.2	--	-	peamaclein [Prunus persica];hypothetical protein PRUPE_1G426700 [Prunus persica]	GO:0003674(molecular_function);GO:0005576(extracellular region);GO:0005737(cytoplasm);GO:0009505(plant-type cell wall);GO:0009739(response to gibberellin);GO:0009740(gibberellic acid mediated signaling pathway)	00563(Glycosylphosphatidylinositol(GPI)-anchor biosynthesis)	119.33	84.96	58.84	331.99	343.08	246.03	98.1	207.35	529.26
MSTRG.4183	Prupe.1G461300	Prupe.1G461300.1;Prupe.1G461300.2;Prupe.1G461300.3;MSTRG.4183.5;MSTRG.4183.4;MSTRG.4183.6;MSTRG.4183.7;MSTRG.4183.8;MSTRG.4183.9;MSTRG.4183.10;MSTRG.4183.11	--	-	uncharacterized aarF domain-containing protein kinase At4g31390, chloroplastic [Prunus persica];hypothetical protein PRUPE_1G461300 [Prunus persica]	GO:0004672(protein kinase activity);GO:0005515(protein binding);GO:0005524(ATP binding);GO:0005886(plasma membrane);GO:0006468(protein phosphorylation);GO:0006995(cellular response to nitrogen starvation);GO:0009414(response to water deprivation);GO:0009507(chloroplast);GO:0009637(response to blue light);GO:0009767(photosynthetic electron transport chain);GO:0010027(thylakoid membrane organizatio…	NA	12.65	10.85	17.52	41.44	42.68	20.18	19.39	39.13	56.68
MSTRG.4654	Prupe.1G514900	MSTRG.4654.1;Prupe.1G514900.1;MSTRG.4654.3	--	-	uncharacterized methyltransferase At1g78140, chloroplastic [Prunus persica]	GO:0005737(cytoplasm);GO:0008757(S-adenosylmethionine-dependent methyltransferase activity);GO:0032259(methylation)	NA	5.46	4.5	5.08	14.39	14.14	5.53	5.88	11.86	16.63
MSTRG.4663	Prupe.1G515700	Prupe.1G515700.1;Prupe.1G515700.2;Prupe.1G515700.3	--	-	MDIS1-interacting receptor like kinase 2 isoform X1 [Prunus persica]	GO:0004674(protein serine/threonine kinase activity);GO:0005515(protein binding);GO:0005524(ATP binding);GO:0005634(nucleus);GO:0005886(plasma membrane);GO:0006468(protein phosphorylation);GO:0009506(plasmodesma);GO:0009755(hormone-mediated signaling pathway);GO:0010183(pollen tube guidance);GO:0016020(membrane);GO:0016021(integral component of membrane);GO:0016301(kinase activity);GO:0090406(pol…	NA	1.34	1.02	0.9	4.8	7.11	1.99	2.48	2.38	6.19
MSTRG.4873	Prupe.1G540700	Prupe.1G540700.1;MSTRG.4873.2	IAA8	-	auxin-responsive protein IAA8 isoform X1 [Prunus persica];auxin-responsive protein IAA8 isoform X2 [Prunus persica]	GO:0003700(DNA binding transcription factor activity);GO:0005634(nucleus);GO:0006351(transcription, DNA-templated);GO:0006355(regulation of transcription, DNA-templated);GO:0009733(response to auxin);GO:0009734(auxin-activated signaling pathway);GO:0043565(sequence-specific DNA binding)	04075(Plant hormone signal transduction)	20.24	13.94	7.82	382.11	311.25	82.56	109.94	365.55	476.67
MSTRG.4874	Prupe.1G540800	Prupe.1G540800.1	--	-	hypothetical protein PRUPE_1G540800 [Prunus persica]	NA	NA	32	21.36	15.15	427.25	362.04	115.85	109.31	451.84	538
MSTRG.488	Prupe.1G060900	Prupe.1G060900.1;Prupe.1G060900.2;Prupe.1G060900.3;MSTRG.488.4	PLA8	-	probable pectate lyase 8 [Prunus persica];hypothetical protein PRUPE_1G060900 [Prunus persica]	GO:0005576(extracellular region);GO:0016829(lyase activity);GO:0030570(pectate lyase activity);GO:0045490(pectin catabolic process);GO:0046872(metal ion binding)	00040(Pentose and glucuronate interconversions)	50.58	14.96	8.45	412.35	780.82	406.56	155.28	608.21	842.5
MSTRG.489	Prupe.1G061000	Prupe.1G061000.1;Prupe.1G061000.2;MSTRG.489.3	PAP23	-	purple acid phosphatase 23 [Prunus persica];hypothetical protein PRUPE_1G061000 [Prunus persica]	GO:0003993(acid phosphatase activity);GO:0004722(protein serine/threonine phosphatase activity);GO:0005576(extracellular region);GO:0009845(seed germination);GO:0009846(pollen germination);GO:0046872(metal ion binding)	NA	2.71	1.83	1.92	9.48	12.27	5.19	3.2	10.85	17.38
MSTRG.5500	Prupe.2G020100	Prupe.2G020100.1;MSTRG.5500.2;MSTRG.5500.3;MSTRG.5500.5;MSTRG.5500.4;MSTRG.5500.6	--	-	polyamine oxidase 1 [Prunus persica]	GO:0005739(mitochondrion);GO:0006598(polyamine catabolic process);GO:0046208(spermine catabolic process);GO:0046592(polyamine oxidase activity);GO:0050660(flavin adenine dinucleotide binding);GO:0052894(norspermine:oxygen oxidoreductase activity);GO:0052895(N1-acetylspermine:oxygen oxidoreductase (N1-acetylspermidine-forming) activity);GO:0052901(spermine:oxygen oxidoreductase (spermidine-forming…	00330(Arginine and proline metabolism);00410(beta-Alanine metabolism)	0.46	0.16	0.1	3.69	3.47	2.34	1.45	2.15	4.98
MSTRG.5715	Prupe.2G039300	Prupe.2G039300.1	--	-	hypothetical protein Pyn_10314 [Prunus yedoensis var. nudiflora]	NA	NA	5.64	3.71	1.78	230.11	602.8	253.04	162.37	299.73	978.6
MSTRG.584	Prupe.1G073400	Prupe.1G073400.1	--	-	PREDICTED: uncharacterized protein LOC101298504 [Fragaria vesca subsp. vesca]	GO:0003674(molecular_function);GO:0005575(cellular_component);GO:0008150(biological_process)	NA	0.42	1.01	0.61	2.57	2.45	1.99	1.25	1.25	2.89
MSTRG.6091	Prupe.2G071100	Prupe.2G071100.1;MSTRG.6091.2;Prupe.2G071100.2	CAT6	-	cationic amino acid transporter 6, chloroplastic isoform X1 [Prunus persica];cationic amino acid transporter 6, chloroplastic isoform X2 [Prunus persica]	GO:0005887(integral component of plasma membrane);GO:0015179(L-amino acid transmembrane transporter activity);GO:0015297(antiporter activity)	NA	3.78	2.01	2.01	10.76	8.82	6.47	1.28	7.15	15.91
MSTRG.7246	Prupe.2G202700	Prupe.2G202700.7;Prupe.2G202700.5;Prupe.2G202700.6;MSTRG.7246.3;MSTRG.7246.1;MSTRG.7246.2;Prupe.2G202700.3;Prupe.2G202700.4;Prupe.2G202700.1;Prupe.2G202700.2;MSTRG.7246.11	NAC83	NAC	hypothetical protein PRUPE_2G202700 [Prunus persica];NAC domain-containing protein 83 isoform X4 [Prunus persica];NAC domain-containing protein 83 isoform X1 [Prunus persica];NAC domain-containing protein 83 isoform X2 [Prunus persica];NAC domain-containing protein 83 isoform X5 [Prunus persica]	GO:0003677(DNA binding);GO:0003700(DNA binding transcription factor activity);GO:0005634(nucleus);GO:0006351(transcription, DNA-templated);GO:0006355(regulation of transcription, DNA-templated);GO:0003677(DNA binding);GO:0003700(DNA binding transcription factor activity);GO:0005634(nucleus);GO:0005737(cytoplasm);GO:0006351(transcription, DNA-templated);GO:0007275(multicellular organism developmen…	04141(Protein processing in endoplasmic reticulum);04120(Ubiquitin mediated proteolysis);03013(RNA transport);03015(mRNA surveillance pathway);03018(RNA degradation)	3.04	1.99	1.8	4.37	11.59	5.46	2.06	5.77	10.6
MSTRG.7598	Prupe.2G243900	Prupe.2G243900.1	--	-	uncharacterized protein LOC18785123 [Prunus persica]	GO:0003674(molecular_function);GO:0005634(nucleus);GO:0008150(biological_process)	NA	0.54	0.73	0.45	8.37	8.8	2.31	0.47	9.35	15.4
MSTRG.7815	Prupe.2G263600	Prupe.2G263600.1;Prupe.2G263600.2	--	-	expansin-A8 [Prunus persica]	GO:0005576(extracellular region);GO:0005618(cell wall);GO:0006949(syncytium formation);GO:0009664(plant-type cell wall organization);GO:0009826(unidimensional cell growth);GO:0009828(plant-type cell wall loosening);GO:0009831(plant-type cell wall modification involved in multidimensional cell growth);GO:0016020(membrane)	NA	32.61	24.67	6.85	419.75	662.16	292.35	97.49	461.21	886.51
MSTRG.812	Prupe.1G097100	Prupe.1G097100.1	ATL13	-	RING-H2 finger protein ATL13 [Prunus persica]	GO:0043161(proteasome-mediated ubiquitin-dependent protein catabolic process);GO:0061630(ubiquitin protein ligase activity)	NA	1.8	2.08	1.27	7.31	6.24	7.8	0.93	5.75	10.69
MSTRG.8154	Prupe.2G303900	Prupe.2G303900.2;Prupe.2G303900.1	--	-	putative cell division cycle ATPase [Prunus persica];hypothetical protein PRUPE_2G303900 [Prunus persica]	GO:0005634(nucleus);GO:0008568(microtubule-severing ATPase activity);GO:0031122(cytoplasmic microtubule organization)	03013(RNA transport)	5.36	3.63	2.75	18.62	16.88	9.89	5.37	17.06	30.73
MSTRG.8459	Prupe.3G004700	MSTRG.8459.1;MSTRG.8459.2;Prupe.3G004700.1;MSTRG.8459.4;MSTRG.8459.5;MSTRG.8459.6;MSTRG.8459.7	--	-	hypothetical protein PRUPE_3G004700 [Prunus persica];uncharacterized protein LOC18788110 [Prunus persica]	GO:0003674(molecular_function);GO:0005576(extracellular region);GO:0008150(biological_process);GO:0003674(molecular_function);GO:0008150(biological_process);GO:0016021(integral component of membrane)	NA	4.37	4.24	4.58	17.29	13.11	9.5	7.24	9.42	13.66
MSTRG.8526	Prupe.3G013200	Prupe.3G013200.1;MSTRG.8526.2;MSTRG.8526.3;MSTRG.8526.6;MSTRG.8526.4;Prupe.3G013200.2	PSY2	-	phytoene synthase 2, chloroplastic [Prunus persica]	GO:0009575(chromoplast stroma);GO:0016117(carotenoid biosynthetic process);GO:0016767(geranylgeranyl-diphosphate geranylgeranyltransferase activity)	00906(Carotenoid biosynthesis)	2.31	0.4	0.79	15	16.66	6.61	6.49	20.73	24.5
MSTRG.9049	Prupe.3G074800	Prupe.3G074800.1	IAA6	-	auxin-induced protein IAA6 [Prunus persica]	GO:0003700(DNA binding transcription factor activity);GO:0005515(protein binding);GO:0005634(nucleus);GO:0006351(transcription, DNA-templated);GO:0006355(regulation of transcription, DNA-templated);GO:0009630(gravitropism);GO:0009638(phototropism);GO:0009733(response to auxin);GO:0009734(auxin-activated signaling pathway);GO:0080086(stamen filament development)	04075(Plant hormone signal transduction)	8.97	7.8	7.48	187.73	198.86	97.58	72.25	129.08	221.98
MSTRG.9052	Prupe.3G074900;Prupe.3G075000	Prupe.3G074900.2;Prupe.3G074900.1;MSTRG.9052.1;MSTRG.9052.4;Prupe.3G075000.1	--	-	hypothetical protein PRUPE_3G074900 [Prunus persica];D-glycerate 3-kinase, chloroplastic [Prunus persica]	GO:0003700(DNA binding transcription factor activity);GO:0005515(protein binding);GO:0005634(nucleus);GO:0006351(transcription, DNA-templated);GO:0006355(regulation of transcription, DNA-templated);GO:0009733(response to auxin);GO:0009734(auxin-activated signaling pathway);GO:0042802(identical protein binding);GO:1900057(positive regulation of leaf senescence);GO:0004849(uridine kinase activity);…	04075(Plant hormone signal transduction);00630(Glyoxylate and dicarboxylate metabolism);00561(Glycerolipid metabolism);00260(Glycine, serine and threonine metabolism)	10.86	8.11	7.32	50.74	59.79	24.71	17.94	33.93	57.42
MSTRG.9064	Prupe.3G077200	Prupe.3G077200.1	MOT2	-	molybdate transporter 2 [Prunus persica]	GO:0005773(vacuole);GO:0009705(plant-type vacuole membrane);GO:0015098(molybdate ion transmembrane transporter activity);GO:0015116(sulfate transmembrane transporter activity);GO:0015689(molybdate ion transport);GO:0090414(molybdate ion export from vacuole)	NA	5.33	3.65	3.64	13.18	17.48	6.07	4.05	9.78	15.23
MSTRG.9070	Prupe.3G076500	MSTRG.9070.1;MSTRG.9070.2;MSTRG.9070.4;Prupe.3G076500.1;MSTRG.9070.5;MSTRG.9070.6;MSTRG.9070.7;MSTRG.9070.10;MSTRG.9070.8;MSTRG.9070.9;MSTRG.9070.11	PDR1	-	pleiotropic drug resistance protein 1 [Prunus persica]	GO:0005886(plasma membrane);GO:0016021(integral component of membrane);GO:0042626(ATPase activity, coupled to transmembrane movement of substances)	02010(ABC transporters)	5.78	7.61	8.95	76.71	75.06	74.17	20.57	69.54	153.7
MSTRG.9961	Prupe.3G172400	Prupe.3G172400.1;Prupe.3G172400.2	--	-	hypothetical protein PRUPE_3G172400 [Prunus persica]	NA	NA	0.83	0.73	0.99	3.07	1.72	1.15	1.03	1.6	1.64
GO, gene ontology term annotation; KEGG, KEGG pathway annotation; NA, Functional unannotated or no homologous genes.

## Sheet: cyan module
Table S5 The information of all genes in cyan module.
gene_id	gene_name	transcript_id		Name	Description	TF_family(ppe)	GO	KEGG	FPKM.90DAF_1	FPKM.90DAF_2	FPKM.90DAF_3	FPKM.105DAF_1	FPKM.105DAF_2	FPKM.105DAF_3	FPKM.120DAF_1	FPKM.120DAF_2	FPKM.120DAF_3
MSTRG.10907	Prupe.3G281700	Prupe.3G281700.1		--	hypothetical protein PRUPE_3G281700 [Prunus persica]	-	NA	NA	1.81	0.52	0.73	24.92	8.57	12.71	51.13	34.07	20.88
MSTRG.10914	Prupe.3G282200	Prupe.3G282200.1;MSTRG.10914.2		CNGC18	cyclic nucleotide-gated ion channel 18 [Prunus persica]	-	GO:0005249(voltage-gated potassium channel activity);GO:0005887(integral component of plasma membrane);GO:0042391(regulation of membrane potential)	04626(Plant-pathogen interaction)	0.58	0.71	0.5	1.96	1.36	1.62	2.61	2.01	1.62
MSTRG.11317	Prupe.4G010500	Prupe.4G010500.1		ACAT1	acyl-CoA--sterol O-acyltransferase 1 [Prunus persica]	-	GO:0005515(protein binding);GO:0008374(O-acyltransferase activity);GO:0009507(chloroplast);GO:0016021(integral component of membrane);GO:0016127(sterol catabolic process);GO:0016746(transferase activity, transferring acyl groups);GO:0034434(sterol esterification)	NA	1.46	0.43	0.61	7.25	4.23	6.75	11.24	10.1	1.65
MSTRG.11452	Prupe.4G028600	Prupe.4G028600.1		--	hypothetical protein PRUPE_4G028600 [Prunus persica]	-	GO:0004674(protein serine/threonine kinase activity);GO:0005886(plasma membrane);GO:0006468(protein phosphorylation);GO:0009506(plasmodesma);GO:0042742(defense response to bacterium)	NA	13.71	3.7	4.27	42.71	28.06	31.27	62.3	45.33	28.41
MSTRG.11510	Prupe.4G032700;Prupe.4G032900	MSTRG.11510.1;MSTRG.11510.2;Prupe.4G032700.1;MSTRG.11510.4;MSTRG.11510.5;MSTRG.11510.7;MSTRG.11510.6;Prupe.4G032900.1		SD1-29	LOW QUALITY PROTEIN: uncharacterized protein LOC18781188 [Prunus persica];hypothetical protein PRUPE_4G032900 [Prunus persica];G-type lectin S-receptor-like serine/threonine-protein kinase SD1-29 [Prunus persica]	-	GO:0004674(protein serine/threonine kinase activity);GO:0005886(plasma membrane);GO:0006468(protein phosphorylation);GO:0006952(defense response);GO:0009506(plasmodesma);GO:0004674(protein serine/threonine kinase activity);GO:0005524(ATP binding);GO:0005886(plasma membrane);GO:0006468(protein phosphorylation);GO:0016021(integral component of membrane);GO:0016301(kinase activity);GO:0030246(carboh…	NA	0.62	0.42	0.66	2.01	1.39	3.01	4.51	2.71	2.83
MSTRG.11712	Prupe.4G056200	Prupe.4G056200.1;Prupe.4G056200.2;MSTRG.11712.3;MSTRG.11712.4;MSTRG.11712.5;MSTRG.11712.6		--	glutamate receptor 2.7 isoform X1 [Prunus persica]	-	GO:0004970(ionotropic glutamate receptor activity);GO:0005217(intracellular ligand-gated ion channel activity);GO:0005634(nucleus);GO:0005773(vacuole);GO:0006874(cellular calcium ion homeostasis);GO:0009416(response to light stimulus);GO:0016021(integral component of membrane);GO:0004970(ionotropic glutamate receptor activity);GO:0005217(intracellular ligand-gated ion channel activity);GO:0005515…	NA	4.39	1.15	2.01	29.21	14.38	24.14	45.68	27.04	24.68
MSTRG.11803	Prupe.4G067800	Prupe.4G067800.1		--	U-box domain-containing protein 17 [Prunus persica]	-	GO:0005634(nucleus);GO:0005737(cytoplasm)	NA	46.82	15.75	21.07	78.92	47.39	81.26	116.44	94.14	59.97
MSTRG.13121	Prupe.4G217100	Prupe.4G217100.1		F-box	probable F-box protein At4g22030 [Prunus persica]	-	GO:0009507(chloroplast)	NA	11.4	2.79	4	32.27	10.99	28.93	57.6	32.37	18.55
MSTRG.13131	Prupe.4G217900	MSTRG.13131.1;Prupe.4G217900.1;MSTRG.13131.3		WRKY31	probable WRKY transcription factor 31 isoform X1 [Prunus persica]	WRKY	GO:0003700(DNA binding transcription factor activity);GO:0005515(protein binding);GO:0005634(nucleus);GO:0006351(transcription, DNA-templated);GO:0006355(regulation of transcription, DNA-templated);GO:0043565(sequence-specific DNA binding);GO:0044212(transcription regulatory region DNA binding);GO:0045892(negative regulation of transcription, DNA-templated);GO:0003700(DNA binding transcription fa…	00970(Aminoacyl-tRNA biosynthesis);04016(MAPK signaling pathway - plant);04626(Plant-pathogen interaction)	0.08	0.05	0.19	0.47	1.02	2.78	3.92	2.61	2.86
MSTRG.13330	Prupe.4G245400	Prupe.4G245400.1		--	hypothetical protein PRUPE_4G245400 [Prunus persica]	-	NA	NA	0	0	0	0.9	0.38	10.61	10.2	12.48	0.35
MSTRG.14921	Prupe.5G113500	Prupe.5G113500.1;MSTRG.14921.2;MSTRG.14921.3;MSTRG.14921.4;MSTRG.14921.5;MSTRG.14921.6		--	G-box-binding factor 3-like [Prunus avium];PREDICTED: G-box-binding factor 3-like [Prunus mume];G-box-binding factor 3 isoform X1 [Prunus persica]	-	NA	NA	1.1	1.08	1.8	2.19	2.6	4.48	5.99	4.56	3.8
MSTRG.14939	Prupe.5G116000	Prupe.5G116000.1		--	uncharacterized protein LOC18777992 [Prunus persica]	-	GO:0003674(molecular_function);GO:0005634(nucleus);GO:0008150(biological_process)	NA	7.26	2.74	4.08	17.03	8.29	19.51	31.01	21.87	14.2
MSTRG.15369	Prupe.5G164300	MSTRG.15369.1;MSTRG.15369.2;Prupe.5G164300.1;MSTRG.15369.4		NadA	quinolinate synthase, chloroplastic [Prunus persica]	-	GO:0008047(enzyme activator activity);GO:0008987(quinolinate synthetase A activity);GO:0009060(aerobic respiration);GO:0009435(NAD biosynthetic process);GO:0009507(chloroplast);GO:0016226(iron-sulfur cluster assembly);GO:0016740(transferase activity);GO:0034628('de novo' NAD biosynthetic process from aspartate);GO:0042803(protein homodimerization activity);GO:0046872(metal ion binding);GO:0051176…	00760(Nicotinate and nicotinamide metabolism)	9.38	5.2	7.61	20.53	12.19	26.47	37.77	31.63	16.79
MSTRG.15371	Prupe.5G164500	Prupe.5G164500.1		--	high-affinity nitrate transporter 3.1 [Prunus persica]	-	GO:0005886(plasma membrane);GO:0009611(response to wounding);GO:0010167(response to nitrate);GO:0015112(nitrate transmembrane transporter activity);GO:0015706(nitrate transport);GO:0016021(integral component of membrane);GO:0042128(nitrate assimilation)	NA	21.35	9.25	18.3	100.21	39.11	79.56	116.9	98.34	42.94
MSTRG.16613	Prupe.6G059400	MSTRG.16613.1;MSTRG.16613.2;MSTRG.16613.3;MSTRG.16613.4;MSTRG.16613.5;MSTRG.16613.6;Prupe.6G059400.1;Prupe.6G059400.2;MSTRG.16613.9;Prupe.6G059400.3;Prupe.6G059400.4		ASA	anthranilate synthase alpha subunit 2, chloroplastic [Prunus persica];hypothetical protein PRUPE_6G059400 [Prunus persica]	-	GO:0000162(tryptophan biosynthetic process);GO:0004049(anthranilate synthase activity);GO:0005950(anthranilate synthase complex);GO:0009058(biosynthetic process);GO:0009073(aromatic amino acid family biosynthetic process);GO:0009507(chloroplast)	00400(Phenylalanine, tyrosine and tryptophan biosynthesis);00405(Phenazine biosynthesis)	2.71	2.28	2.33	8.35	4.9	11.22	15.68	12.56	6.1
MSTRG.17195	Prupe.6G119200	Prupe.6G119200.1		--	arogenate dehydratase/prephenate dehydratase 6, chloroplastic [Prunus persica]	-	GO:0004664(prephenate dehydratase activity);GO:0009094(L-phenylalanine biosynthetic process);GO:0009507(chloroplast);GO:0009570(chloroplast stroma);GO:0047769(arogenate dehydratase activity)	00400(Phenylalanine, tyrosine and tryptophan biosynthesis)	14.87	5.91	5.24	26.72	21.79	23.39	37.97	32.91	21.44
MSTRG.17967	Prupe.6G194100	MSTRG.17967.1;Prupe.6G194100.1		--	uncharacterized protein LOC18772819 isoform X1 [Prunus persica]	-	NA	NA	0.25	0.24	0.26	1.23	0.35	3.02	3.41	2.72	1.64
MSTRG.18591	Prupe.6G265700	Prupe.6G265700.1		COPT6	copper transporter 6 [Prunus persica]	-	GO:0005375(copper ion transmembrane transporter activity);GO:0006825(copper ion transport);GO:0015089(high-affinity copper ion transmembrane transporter activity);GO:0016021(integral component of membrane);GO:0035434(copper ion transmembrane transport);GO:0046658(anchored component of plasma membrane);GO:0098705(copper ion import across plasma membrane)	NA	0.19	2.38	0.65	14.62	12.4	13.92	23.22	17.2	5.96
MSTRG.1860	Prupe.1G207300	MSTRG.1860.2;MSTRG.1860.1;MSTRG.1860.3;MSTRG.1860.4;Prupe.1G207300.1;Prupe.1G207300.9;Prupe.1G207300.8;Prupe.1G207300.6;Prupe.1G207300.7;Prupe.1G207300.4;Prupe.1G207300.5;Prupe.1G207300.2;Prupe.1G207300.3;MSTRG.1860.14;Prupe.1G207300.10;MSTRG.1860.17;MSTRG.1860.16;MSTRG.1860.19;MSTRG.1860.18;MSTRG.1860.20;MSTRG.1860.21;MSTRG.1860.22;MSTRG.1860.23;MSTRG.1860.24		GRAM	BAG-associated GRAM protein 1 isoform X4 [Prunus persica];PREDICTED: BAG-associated GRAM protein 1 isoform X2 [Prunus mume];hypothetical protein PRUPE_1G207300 [Prunus persica];BAG-associated GRAM protein 1 isoform X2 [Prunus persica];BAG-associated GRAM protein 1 isoform X3 [Prunus persica];BAG-associated GRAM protein 1 isoform X1 [Prunus persica];PREDICTED: BAG-associated GRAM protein 1 isoform…	-	GO:0003674(molecular_function);GO:0005515(protein binding);GO:0005576(extracellular region);GO:0008150(biological_process);GO:0016021(integral component of membrane);GO:0050832(defense response to fungus)	04144(Endocytosis)	3.22	3.36	3.32	15.1	9.17	12.92	26.2	14.79	9.59
MSTRG.2002	Prupe.1G225200	Prupe.1G225200.1		PMT	probable methyltransferase At1g27930 [Prunus persica]	-	GO:0000502(proteasome complex);GO:0005739(mitochondrion);GO:0005768(endosome);GO:0005794(Golgi apparatus);GO:0005802(trans-Golgi network);GO:0008168(methyltransferase activity);GO:0016021(integral component of membrane);GO:0032259(methylation);GO:0045492(xylan biosynthetic process)	NA	3.57	0.99	1.13	7.98	9.48	12.35	17.01	11.55	9.23
MSTRG.2118	Prupe.1G237400	MSTRG.2118.1;Prupe.1G237400.1		CXE11	probable carboxylesterase 11 [Prunus persica]	-	GO:0005634(nucleus);GO:0005737(cytoplasm);GO:0052689(carboxylic ester hydrolase activity)	04075(Plant hormone signal transduction)	0.75	0.87	1.2	25.56	12.6	15	45.97	31.95	9.46
MSTRG.22122	Prupe.8G014200	Prupe.8G014200.1		--	uncharacterized protein LOC18766170 [Prunus persica]	-	GO:0003674(molecular_function);GO:0005768(endosome);GO:0005794(Golgi apparatus);GO:0005802(trans-Golgi network);GO:0008150(biological_process);GO:0009507(chloroplast);GO:0016021(integral component of membrane)	NA	188.44	33.84	65.23	499.66	367.5	527.6	1010.4	607.67	359.16
MSTRG.23287	Prupe.8G142800	Prupe.8G142800.1;MSTRG.23287.2		--	hypothetical protein PRUPE_8G142800 [Prunus persica]	-	GO:0009416(response to light stimulus);GO:0009535(chloroplast thylakoid membrane);GO:0009768(photosynthesis, light harvesting in photosystem I);GO:0009941(chloroplast envelope);GO:0010287(plastoglobule);GO:0016168(chlorophyll binding);GO:0031409(pigment binding)	00196(Photosynthesis - antenna proteins)	1.97	1.11	1.1	9.1	4.88	8.85	12.14	9.39	7.59
MSTRG.23760	Prupe.8G178900	Prupe.8G178900.1		PIX13	probable serine/threonine-protein kinase PIX13 [Prunus persica]	-	GO:0004675(transmembrane receptor protein serine/threonine kinase activity);GO:0005524(ATP binding);GO:0005634(nucleus);GO:0005886(plasma membrane);GO:0006468(protein phosphorylation);GO:0006952(defense response);GO:0007166(cell surface receptor signaling pathway);GO:0009507(chloroplast);GO:0016301(kinase activity)	NA	22.04	10.92	12.33	52.58	40.53	46.73	72.01	55.3	39.48
MSTRG.24166	Prupe.8G245700	Prupe.8G245700.1		--	aspartic proteinase-like protein 2 [Prunus persica]	-	GO:0004190(aspartic-type endopeptidase activity);GO:0006508(proteolysis);GO:0030163(protein catabolic process)	NA	12.21	3.31	3.29	26.14	13.62	25.13	42.4	30.52	27.25
MSTRG.2791	Prupe.1G315600;Prupe.1G315200;Prupe.1G315300;Prupe.1G315900	MSTRG.2791.1;Prupe.1G315200.1;MSTRG.2791.2;Prupe.1G315300.1;MSTRG.2791.5;Prupe.1G315900.3;MSTRG.2791.7;Prupe.1G315900.1;MSTRG.2791.9;MSTRG.2791.11;MSTRG.2791.10;MSTRG.2791.12;Prupe.1G315900.2		--	hypothetical protein PRUPE_1G315200 [Prunus persica];hypothetical protein PRUPE_1G315300 [Prunus persica];hypothetical protein PRUPE_1G315900 [Prunus persica];LEAF RUST 10 DISEASE-RESISTANCE LOCUS RECEPTOR-LIKE PROTEIN KINASE-like 1.1 isoform X2 [Prunus persica];LEAF RUST 10 DISEASE-RESISTANCE LOCUS RECEPTOR-LIKE PROTEIN KINASE-like 1.2 isoform X1 [Prunus persica]	-	GO:0004674(protein serine/threonine kinase activity);GO:0005886(plasma membrane);GO:0007166(cell surface receptor signaling pathway)	NA	2.35	1.12	0.71	4.29	4.33	5.12	7.45	5.22	4.52
MSTRG.3328	Prupe.1G369600	MSTRG.3328.1;Prupe.1G369600.1;MSTRG.3328.3		--	histone H3.3 isoform X1 [Cucurbita moschata];hypothetical protein PHAVU_001G253800g [Phaseolus vulgaris]	-	GO:0000786(nucleosome);GO:0003677(DNA binding);GO:0005634(nucleus);GO:0006334(nucleosome assembly);GO:0031492(nucleosomal DNA binding);GO:0005515(protein binding)	NA	55.23	22.75	23.9	81.86	58.67	91.23	135.96	120.93	75.13
MSTRG.3524	Prupe.1G399600	Prupe.1G399600.1;MSTRG.3524.2		--	hypothetical protein PRUPE_1G399600 [Prunus persica];glutamate receptor 2.8 [Prunus persica]	-	GO:0004970(ionotropic glutamate receptor activity);GO:0005217(intracellular ligand-gated ion channel activity);GO:0006811(ion transport);GO:0006874(cellular calcium ion homeostasis);GO:0009416(response to light stimulus);GO:0016021(integral component of membrane)	NA	0.41	0.17	0.06	2.24	1.06	1.5	4.28	2.47	2.05
MSTRG.3533	Prupe.1G400500	Prupe.1G400500.1;MSTRG.3533.2		--	hypothetical protein PRUPE_1G400500 [Prunus persica]	-	GO:0004970(ionotropic glutamate receptor activity);GO:0005217(intracellular ligand-gated ion channel activity);GO:0005634(nucleus);GO:0005773(vacuole);GO:0006874(cellular calcium ion homeostasis);GO:0009416(response to light stimulus);GO:0016021(integral component of membrane)	NA	0.2	0	0	3.83	1.57	3.93	8.05	3.7	4.07
MSTRG.6249	Prupe.2G088300	Prupe.2G088300.1;Prupe.2G088300.2		Lr10	rust resistance kinase Lr10-like isoform X1 [Prunus persica];rust resistance kinase Lr10-like isoform X2 [Prunus persica]	-	GO:0005886(plasma membrane)	NA	4.22	5.82	4.58	22.67	16.5	15.96	27.06	21.79	5.65
MSTRG.6273	Prupe.2G087900	MSTRG.6273.1;Prupe.2G087900.1		Lr10-like	hypothetical protein PRUPE_2G087900 [Prunus persica];LOW QUALITY PROTEIN: rust resistance kinase Lr10-like [Prunus persica]	-	GO:0005886(plasma membrane)	NA	1.87	1.07	1.35	12.95	5.71	9.33	15.37	11.52	6.78
MSTRG.6771	Prupe.2G146000	Prupe.2G146000.1;MSTRG.6771.2;MSTRG.6771.3;MSTRG.6771.4;Prupe.2G146000.2		CNIH4	protein cornichon homolog 4 [Prunus persica];hypothetical protein PRUPE_2G146000 [Prunus persica]	-	GO:0005515(protein binding);GO:0016020(membrane);GO:0016021(integral component of membrane);GO:0016192(vesicle-mediated transport)	NA	5.89	5.87	5.45	14.03	15.19	20.41	28.29	23.98	11.27
MSTRG.7044	Prupe.2G179200;Prupe.2G179400	MSTRG.7044.1;Prupe.2G179200.1;Prupe.2G179200.2;Prupe.2G179400.1		FAD8	delta(8)-fatty-acid desaturase 1 [Prunus persica]	-	GO:0005737(cytoplasm);GO:0005783(endoplasmic reticulum);GO:0005789(endoplasmic reticulum membrane);GO:0006629(lipid metabolic process);GO:0016021(integral component of membrane);GO:0016491(oxidoreductase activity);GO:0030148(sphingolipid biosynthetic process);GO:0046872(metal ion binding);GO:0052631(sphingolipid delta-8 desaturase activity);GO:0055114(oxidation-reduction process);GO:0070417(cellu…	NA	50.17	21.68	29.74	81.2	82.75	110.71	152.44	122.13	80.27
MSTRG.7647	Prupe.2G244900	Prupe.2G244900.2;Prupe.2G244900.1;Prupe.2G244900.3;MSTRG.7647.4		--	PREDICTED: probable sugar phosphate/phosphate translocator At3g11320 [Prunus mume];probable sugar phosphate/phosphate translocator At3g11320 [Prunus persica]	-	GO:0005783(endoplasmic reticulum);GO:0005794(Golgi apparatus);GO:0005886(plasma membrane);GO:0008514(organic anion transmembrane transporter activity);GO:0008643(carbohydrate transport);GO:0016021(integral component of membrane)	NA	47.64	22.82	25.1	73.11	66.67	104.75	145.09	115.7	80.9
MSTRG.7695	Prupe.2G250000	Prupe.2G250000.1;MSTRG.7695.2;MSTRG.7695.3;MSTRG.7695.4		--	phosphoinositide phospholipase C 6 [Prunus persica];PREDICTED: phosphoinositide phospholipase C 6-like [Prunus mume]	-	GO:0004435(phosphatidylinositol phospholipase C activity);GO:0005622(intracellular);GO:0005634(nucleus);GO:0005886(plasma membrane);GO:0006629(lipid metabolic process);GO:0007165(signal transduction);GO:0016042(lipid catabolic process);GO:0035556(intracellular signal transduction)	00562(Inositol phosphate metabolism);04070(Phosphatidylinositol signaling system);04933(AGE-RAGE signaling pathway in diabetic complications)	5.4	2.5	3.75	8.68	2.45	8.31	14.08	8.5	8.57
MSTRG.7707	Prupe.2G252200	Prupe.2G252200.1;MSTRG.7707.2		PP2C	probable protein phosphatase 2C 25 [Prunus persica]	-	GO:0004722(protein serine/threonine phosphatase activity);GO:0005634(nucleus);GO:0006470(protein dephosphorylation);GO:0009536(plastid);GO:0009611(response to wounding);GO:0009620(response to fungus);GO:0009738(abscisic acid-activated signaling pathway);GO:0046872(metal ion binding);GO:0050832(defense response to fungus)	NA	12.63	2.06	1.93	69.88	36.53	30.06	82.78	80.08	28.49
MSTRG.8173	Prupe.2G307400	MSTRG.8173.1;Prupe.2G307400.1		WRKY53	probable WRKY transcription factor 53 [Prunus persica]	WRKY	GO:0003677(DNA binding);GO:0003700(DNA binding transcription factor activity);GO:0005515(protein binding);GO:0005634(nucleus);GO:0006351(transcription, DNA-templated);GO:0006355(regulation of transcription, DNA-templated);GO:0009507(chloroplast);GO:0009751(response to salicylic acid);GO:0009816(defense response to bacterium, incompatible interaction);GO:0010150(leaf senescence);GO:0010193(respons…	04626(Plant-pathogen interaction)	12.17	0.84	1.58	65.87	42.05	83.63	110.8	78.95	49.32
MSTRG.8580	Prupe.3G019100	Prupe.3G019100.1		--	hypothetical protein PRUPE_3G019100 [Prunus persica]	-	NA	NA	6.74	1.04	0.67	15.06	16.56	25.37	44.36	34.52	11.11
