# Supplementary material for: Multiomics analysis provides new insights into the regulatory mechanism of carotenoid biosynthesis in yellow peach peel
Source: Mol Hortic. 2023 Nov 3;3:23. doi: 10.1186/s43897-023-00070-3 (PMC10623742; doi:10.1186/s43897-023-00070-3)
Supplement: Supplementary file 6 — Additional file 6: Table S6. List of genes in the correlation network of salmon, pink and cyan modules. [file 43897_2023_70_MOESM6_ESM.xlsx]

## Sheet: pink module
Table S6 List of genes in pink module correlation network (with edge weight ≥ 0.35)
gene_id	Name	TF family	gene_name	transcript_id	Annotation	FPKM.90DAF_1	FPKM.90DAF_2	FPKM.90DAF_3	FPKM.105DAF_1	FPKM.105DAF_2	FPKM.105DAF_3	FPKM.120DAF_1	FPKM.120DAF_2	FPKM.120DAF_3
MSTRG.10298	--		Prupe.3G217400	Prupe.3G217400.1	uncharacterized protein LOC18783784 [Prunus persica]	1.3	0.37	0.46	10.64	19.96	8.84	5.05	12.35	20.1
MSTRG.10677	NIK1		Prupe.3G244900	Prupe.3G244900.1;MSTRG.10677.2	protein NSP-INTERACTING KINASE 1 [Prunus persica]	1.13	0.81	0.62	2.17	2.6	1.76	0.7	1.49	3.11
MSTRG.11634	LOX		Prupe.4G047800	Prupe.4G047800.3;Prupe.4G047800.4;Prupe.4G047800.1;Prupe.4G047800.5;Prupe.4G047800.2;MSTRG.11634.6;MSTRG.11634.7	hypothetical protein PRUPE_4G047800 [Prunus persica];linoleate 13S-lipoxygenase 3-1, chloroplastic isoform X1 [Prunus persica]	4.16	4.4	4.63	16.86	13.97	4.6	4.08	9.33	15.53
MSTRG.11763	--		Prupe.4G062300	Prupe.4G062300.1;MSTRG.11763.2;Prupe.4G062300.2	uncharacterized protein LOC18778608 [Prunus persica]	8.06	5.14	4.07	14.5	14.53	13.8	5.96	14.62	28.25
MSTRG.12091	--		Prupe.4G105700	Prupe.4G105700.1	hypothetical protein DVH24_011131 [Malus domestica]	13.82	13.19	6.89	57.36	110.94	41.47	16.22	48.21	106.65
MSTRG.12528	--		Prupe.4G151600	Prupe.4G151600.2;Prupe.4G151600.1	hypothetical protein PRUPE_4G151600 [Prunus persica]	0.09	0.04	0.11	7.47	5.94	0.53	0.32	5.92	10.56
MSTRG.12674	RPK2		Prupe.4G168700	Prupe.4G168700.2;Prupe.4G168700.1	receptor-like protein 2 isoform X2 [Prunus persica];receptor-like protein 2 isoform X1 [Prunus persica]	0.4	0.57	0.73	5.18	4.72	1.95	0.29	3.63	8.93
MSTRG.1479	PpbHLH1	bHLH	Prupe.1G173300	MSTRG.1479.1;Prupe.1G173300.1;Prupe.1G173300.2;MSTRG.1479.4;MSTRG.1479.5	transcription factor bHLH62 [Prunus persica];hypothetical protein PRUPE_1G173300 [Prunus persica]	7.28	12.41	6.07	22.12	34.17	19.27	4.62	31.06	35.91
MSTRG.15040	Yippee		Prupe.5G128000	Prupe.5G128000.1;Prupe.5G128000.7;Prupe.5G128000.6;Prupe.5G128000.5;Prupe.5G128000.3;Prupe.5G128000.4;Prupe.5G128000.2;MSTRG.15040.8;MSTRG.15040.9	protein yippee-like At4g27745 [Prunus persica];hypothetical protein DVH24_008308 [Malus domestica];hypothetical protein Ahy_A08g037974 isoform A [Arachis hypogaea]	1.4	1.76	1.18	3.15	4.73	1.52	1.08	3.06	3.48
MSTRG.15069	LYPLB3		Prupe.5G130800	Prupe.5G130800.1	probable lysophospholipase BODYGUARD 3 [Prunus persica]	3.9	2.04	2.67	29.17	27.88	30.07	2.36	32.02	97.52
MSTRG.15473	ATL46		Prupe.5G176800	Prupe.5G176800.1;MSTRG.15473.1;MSTRG.15473.3	RING-H2 finger protein ATL46 [Prunus persica]	3.01	3.59	1.79	24.09	33.6	1.55	2.76	25.27	38.27
MSTRG.15512	TORTIFOLIA1		Prupe.5G181300	Prupe.5G181300.1;MSTRG.15512.2;MSTRG.15512.3;MSTRG.15512.4	TORTIFOLIA1-like protein 3 [Prunus persica]	2.68	2.64	2.1	8.39	8.09	5.46	2.37	7.54	16.54
MSTRG.15658	LONRF1		Prupe.5G198700	MSTRG.15658.1;Prupe.5G198700.1;Prupe.5G198700.2;MSTRG.15658.4	LON peptidase N-terminal domain and RING finger protein 1 [Prunus persica];hypothetical protein PRUPE_5G198700 [Prunus persica]	2.13	1.25	1.65	3.57	4.37	3.22	1.16	3.45	5.48
MSTRG.16224	--		Prupe.6G016100	Prupe.6G016100.1	hypothetical protein PRUPE_6G016100 [Prunus persica]	1.44	0.9	0.76	4.22	5.81	1.4	0.88	5.58	7.05
MSTRG.17022	HMDS		Prupe.6G101000	Prupe.6G101000.1;Prupe.6G101000.2;Prupe.6G101000.3;MSTRG.17022.4;Prupe.6G101000.4;MSTRG.17022.6;MSTRG.17022.7;Prupe.6G101000.5;MSTRG.17022.9	4-hydroxy-3-methylbut-2-en-1-yl diphosphate synthase (ferredoxin), chloroplastic [Prunus persica];hypothetical protein PRUPE_6G101000 [Prunus persica]	12.77	11.39	15.48	30.33	32.55	16.39	12.17	30.33	47
MSTRG.17136	ZAT5	C2H2	Prupe.6G113100	Prupe.6G113100.1	zinc finger protein ZAT5 [Prunus persica]	1.67	0.8	0.79	4.18	8.12	4.74	1.47	3.98	8.99
MSTRG.17442	FAF-like		Prupe.6G145500	Prupe.6G145500.1	protein FAF-like, chloroplastic [Prunus persica]	1.56	1.03	1.87	6.05	5.88	2.04	2.03	4.35	7.52
MSTRG.18981	--		Prupe.6G310300	Prupe.6G310300.1	PREDICTED: uncharacterized protein LOC103344327 [Prunus mume]	28.45	18.76	33.3	95.23	52.23	25.93	15.01	55.35	111.64
MSTRG.19173	RBK2X3		Prupe.6G332300	Prupe.6G332300.1;Prupe.6G332300.3;Prupe.6G332300.2;MSTRG.19173.4;MSTRG.19173.5;MSTRG.19173.6	receptor-like cytosolic serine/threonine-protein kinase RBK2 isoform X3 [Prunus persica];receptor-like cytosolic serine/threonine-protein kinase RBK2 isoform X4 [Prunus persica];hypothetical protein PRUPE_6G332300 [Prunus persica]	1.23	0.58	0.57	4.35	5.5	0.66	0.61	6.5	11.2
MSTRG.19249	ZDS1		Prupe.6G340000	MSTRG.19249.1;Prupe.6G340000.1;MSTRG.19249.3;Prupe.6G340000.2	zeta-carotene desaturase, chloroplastic/chromoplastic [Prunus persica];hypothetical protein PRUPE_6G340000 [Prunus persica]	35.29	25.69	30.82	105.9	86.29	40.58	29.49	103.1	166
MSTRG.19875	F-box		Prupe.7G034300	Prupe.7G034300.1;MSTRG.19875.2;MSTRG.19875.3;MSTRG.19875.4;MSTRG.19875.5	F-box protein At2g26850 [Prunus persica]	1.25	0.12	0.15	3.25	5.74	7.44	0.64	5.98	15.74
MSTRG.20427	TMK3		Prupe.7G094700	Prupe.7G094700.1	receptor-like kinase TMK3 [Prunus persica]	76.84	36.29	37.43	170.53	241.61	131.3	66.59	223.88	337.86
MSTRG.20917	SCL4		Prupe.7G153700	Prupe.7G153700.1;Prupe.7G153700.2;Prupe.7G153700.3;MSTRG.20917.4	scarecrow-like protein 4 [Prunus persica]	4.39	2.83	1.66	16.85	16.81	3.41	1.59	11.45	21.05
MSTRG.2094	--		Prupe.1G235100	Prupe.1G235100.1;Prupe.1G235100.2	uncharacterized protein LOC18792285 isoform X1 [Prunus persica]	2.27	1.61	1.72	5.23	4.39	1.75	2.56	3.42	6.02
MSTRG.21650	IAA1		Prupe.7G234800	Prupe.7G234800.2;MSTRG.21650.1;Prupe.7G234800.1	hypothetical protein PRUPE_7G234800 [Prunus persica];auxin-responsive protein IAA1 [Prunus persica]	0.53	0.08	0.1	3.05	23.35	6.6	1.68	2.41	19.51
MSTRG.22386	SOL1		Prupe.8G040700	Prupe.8G040700.1;MSTRG.22386.2;Prupe.8G040700.4;Prupe.8G040700.2;Prupe.8G040700.3;MSTRG.22386.3;MSTRG.22386.7;MSTRG.22386.8;MSTRG.22386.9;MSTRG.22386.10;MSTRG.22386.11;MSTRG.22386.12	carboxypeptidase SOL1 [Prunus persica];hypothetical protein PRUPE_8G040700 [Prunus persica]	0.48	0.44	0.35	1.54	1.63	1.25	0.44	1.64	2.82
MSTRG.2279	NCED2		Prupe.1G255500	Prupe.1G255500.1;Prupe.1G255500.2	nine-cis-epoxycarotenoid dioxygenase 4	3.05	1.97	1.37	7.96	7.36	1.71	1.23	8.32	15.56
MSTRG.22878	--		Prupe.8G091700	Prupe.8G091700.1	PREDICTED: uncharacterized protein LOC103335688 [Prunus mume]	277.19	212.41	269.32	547.51	1283.34	626.9	300.6	555.55	1143.08
MSTRG.24339	ERS1		Prupe.8G265200	Prupe.8G265200.10;Prupe.8G265200.9;MSTRG.24339.2;Prupe.8G265200.7;Prupe.8G265200.8;MSTRG.24339.3;Prupe.8G265200.6;Prupe.8G265200.1;Prupe.8G265200.2;Prupe.8G265200.3;Prupe.8G265200.4;Prupe.8G265200.5;Prupe.8G265200.11	probable ethylene response sensor 1 [Prunus persica];hypothetical protein PRUPE_8G265200 [Prunus persica]	7.05	7.87	6.5	18.05	21.67	16.03	10.36	18.67	33.99
MSTRG.2458	eEXPA1		Prupe.1G276700	Prupe.1G276700.1	expansin-A1 [Prunus persica]	28.23	7.52	5.78	248.75	326.6	316.23	61.55	346.62	940.23
MSTRG.2749	--		Prupe.1G311100	MSTRG.2749.1;Prupe.1G311100.1	hypothetical protein PRUPE_1G311100 [Prunus persica]	5	6.02	6.29	11.18	16.88	8.05	0.25	8.48	17.63
MSTRG.3365	PpbZIP4	bZIP	Prupe.1G374400	Prupe.1G374400.1	bZIP transcription factor 11 [Prunus persica]	64.32	66.45	50.03	143.13	177.39	77.89	60.39	163.41	201.93
MSTRG.3744	HAT22		Prupe.1G416800	Prupe.1G416800.1	homeobox-leucine zipper protein HAT22 [Prunus persica]	0.47	1.36	1	4.56	4.33	3.37	0.6	3.1	13.35
MSTRG.3855	peamaclein		Prupe.1G426700	Prupe.1G426700.1;Prupe.1G426700.2	peamaclein [Prunus persica];hypothetical protein PRUPE_1G426700 [Prunus persica]	119.33	84.96	58.84	331.99	343.08	246.03	98.1	207.35	529.26
MSTRG.4183	ADCK2		Prupe.1G461300	Prupe.1G461300.1;Prupe.1G461300.2;Prupe.1G461300.3;MSTRG.4183.5;MSTRG.4183.4;MSTRG.4183.6;MSTRG.4183.7;MSTRG.4183.8;MSTRG.4183.9;MSTRG.4183.10;MSTRG.4183.11	uncharacterized aarF domain-containing protein kinase At4g31390, chloroplastic [Prunus persica];hypothetical protein PRUPE_1G461300 [Prunus persica]	12.65	10.85	17.52	41.44	42.68	20.18	19.39	39.13	56.68
MSTRG.4654	MGMT		Prupe.1G514900	MSTRG.4654.1;Prupe.1G514900.1;MSTRG.4654.3	uncharacterized methyltransferase At1g78140, chloroplastic [Prunus persica]	5.46	4.5	5.08	14.39	14.14	5.53	5.88	11.86	16.63
MSTRG.4873	IAA8		Prupe.1G540700	Prupe.1G540700.1;MSTRG.4873.2	auxin-responsive protein IAA8 isoform X1 [Prunus persica];auxin-responsive protein IAA8 isoform X2 [Prunus persica]	20.24	13.94	7.82	382.11	311.25	82.56	109.94	365.55	476.67
MSTRG.4874	--		Prupe.1G540800	Prupe.1G540800.1	hypothetical protein PRUPE_1G540800 [Prunus persica]	32	21.36	15.15	427.25	362.04	115.85	109.31	451.84	538
MSTRG.489	PAP		Prupe.1G061000	Prupe.1G061000.1;Prupe.1G061000.2;MSTRG.489.3	purple acid phosphatase 23 [Prunus persica];hypothetical protein PRUPE_1G061000 [Prunus persica]	2.71	1.83	1.92	9.48	12.27	5.19	3.2	10.85	17.38
MSTRG.6091	CAT6		Prupe.2G071100	Prupe.2G071100.1;MSTRG.6091.2;Prupe.2G071100.2	cationic amino acid transporter 6, chloroplastic isoform X1 [Prunus persica];cationic amino acid transporter 6, chloroplastic isoform X2 [Prunus persica]	3.78	2.01	2.01	10.76	8.82	6.47	1.28	7.15	15.91
MSTRG.7246	PpNAC8	NAC	Prupe.2G202700	Prupe.2G202700.7;Prupe.2G202700.5;Prupe.2G202700.6;MSTRG.7246.3;MSTRG.7246.1;MSTRG.7246.2;Prupe.2G202700.3;Prupe.2G202700.4;Prupe.2G202700.1;Prupe.2G202700.2;MSTRG.7246.11	hypothetical protein PRUPE_2G202700 [Prunus persica];NAC domain-containing protein 83 isoform X4 [Prunus persica];NAC domain-containing protein 83 isoform X1 [Prunus persica];NAC domain-containing protein 83 isoform X2 [Prunus persica];NAC domain-containing protein 83 isoform X5 [Prunus persica]	3.04	1.99	1.8	4.37	11.59	5.46	2.06	5.77	10.6
MSTRG.7598	--		Prupe.2G243900	Prupe.2G243900.1	uncharacterized protein LOC18785123 [Prunus persica]	0.54	0.73	0.45	8.37	8.8	2.31	0.47	9.35	15.4
MSTRG.7815	eEXPA1		Prupe.2G263600	Prupe.2G263600.1;Prupe.2G263600.2	expansin-A8 [Prunus persica]	32.61	24.67	6.85	419.75	662.16	292.35	97.49	461.21	886.51
MSTRG.8154	cdcATPase		Prupe.2G303900	Prupe.2G303900.2;Prupe.2G303900.1	putative cell division cycle ATPase [Prunus persica];hypothetical protein PRUPE_2G303900 [Prunus persica]	5.36	3.63	2.75	18.62	16.88	9.89	5.37	17.06	30.73
MSTRG.8526	PSY2		Prupe.3G013200	Prupe.3G013200.1;MSTRG.8526.2;MSTRG.8526.3;MSTRG.8526.6;MSTRG.8526.4;Prupe.3G013200.2	phytoene synthase 2, chloroplastic [Prunus persica]	2.31	0.4	0.79	15	16.66	6.61	6.49	20.73	24.5
MSTRG.9052	GLYK		Prupe.3G074900;Prupe.3G075000	Prupe.3G074900.2;Prupe.3G074900.1;MSTRG.9052.1;MSTRG.9052.4;Prupe.3G075000.1	hypothetical protein PRUPE_3G074900 [Prunus persica];D-glycerate 3-kinase, chloroplastic [Prunus persica]	10.86	8.11	7.32	50.74	59.79	24.71	17.94	33.93	57.42
MSTRG.9064	MOT2		Prupe.3G077200	Prupe.3G077200.1	molybdate transporter 2 [Prunus persica]	5.33	3.65	3.64	13.18	17.48	6.07	4.05	9.78	15.23
MSTRG.14712	SGR		Prupe.5G087400	Prupe.5G087400.1;MSTRG.14712.2;MSTRG.14712.3;Prupe.5G087400.3;Prupe.5G087400.2	protein STAY-GREEN, chloroplastic [Prunus persica];hypothetical protein PRUPE_5G087400 [Prunus persica]	2.76504	1.53687	3.39428	18.4622	24.2533	13.1617	9.69093	26.1383	31.0664
MSTRG.9070	PDR1		Prupe.3G076500	MSTRG.9070.1;MSTRG.9070.2;MSTRG.9070.4;Prupe.3G076500.1;MSTRG.9070.5;MSTRG.9070.6;MSTRG.9070.7;MSTRG.9070.10;MSTRG.9070.8;MSTRG.9070.9;MSTRG.9070.11	pleiotropic drug resistance protein 1 [Prunus persica]	5.78	7.61	8.95	76.71	75.06	74.17	20.57	69.54	153.7

## Sheet: pink module correlation network
Table S6 List of genes in pink module correlation network (with edge weight ≥ 0.35)
fromNode	toNode	Edge weight
MSTRG.15473	MSTRG.489	0.44517
MSTRG.16224	MSTRG.489	0.443786
MSTRG.17022	MSTRG.489	0.440865
MSTRG.2279	MSTRG.8154	0.438705
MSTRG.2279	MSTRG.7598	0.434682
MSTRG.12674	MSTRG.8154	0.431305
MSTRG.15512	MSTRG.3744	0.430395
MSTRG.17022	MSTRG.7598	0.430136
MSTRG.3365	MSTRG.489	0.428761
MSTRG.17022	MSTRG.8154	0.428727
MSTRG.489	MSTRG.7598	0.42636
MSTRG.15473	MSTRG.7598	0.421817
MSTRG.15473	MSTRG.4183	0.420271
MSTRG.19249	MSTRG.8154	0.41887
MSTRG.15512	MSTRG.8154	0.418678
MSTRG.16224	MSTRG.7598	0.417436
MSTRG.6091	MSTRG.8154	0.41694
MSTRG.2279	MSTRG.489	0.416885
MSTRG.12528	MSTRG.7598	0.413627
MSTRG.19173	MSTRG.7598	0.413297
MSTRG.15069	MSTRG.15512	0.413228
MSTRG.19249	MSTRG.7598	0.411785
MSTRG.7598	MSTRG.8154	0.411452
MSTRG.19173	MSTRG.489	0.409868
MSTRG.19249	MSTRG.2279	0.407273
MSTRG.20917	MSTRG.4183	0.407216
MSTRG.20917	MSTRG.489	0.406686
MSTRG.12674	MSTRG.489	0.40638
MSTRG.1479	MSTRG.489	0.405656
MSTRG.12528	MSTRG.489	0.404641
MSTRG.19173	MSTRG.8154	0.404531
MSTRG.17022	MSTRG.2279	0.404209
MSTRG.12528	MSTRG.18981	0.403864
MSTRG.12528	MSTRG.4183	0.402341
MSTRG.12528	MSTRG.8154	0.402118
MSTRG.19249	MSTRG.489	0.398781
MSTRG.15658	MSTRG.7815	0.398662
MSTRG.16224	MSTRG.4183	0.398426
MSTRG.17442	MSTRG.20917	0.397334
MSTRG.4183	MSTRG.4654	0.39724
MSTRG.18981	MSTRG.8154	0.396895
MSTRG.2458	MSTRG.3744	0.396506
MSTRG.12091	MSTRG.21650	0.396452
MSTRG.11763	MSTRG.24339	0.396258
MSTRG.11763	MSTRG.22386	0.396063
MSTRG.20917	MSTRG.4654	0.395758
MSTRG.21650	MSTRG.22878	0.395733
MSTRG.17022	MSTRG.4183	0.394918
MSTRG.3365	MSTRG.7598	0.394903
MSTRG.20917	MSTRG.7598	0.394559
MSTRG.1479	MSTRG.7815	0.394384
MSTRG.15512	MSTRG.22386	0.394375
MSTRG.12674	MSTRG.7598	0.394235
MSTRG.15473	MSTRG.3365	0.394061
MSTRG.15473	MSTRG.17022	0.393655
MSTRG.12528	MSTRG.20917	0.393448
MSTRG.15069	MSTRG.24339	0.393415
MSTRG.15069	MSTRG.2458	0.39338
MSTRG.24339	MSTRG.3744	0.391991
MSTRG.22386	MSTRG.6091	0.391109
MSTRG.15512	MSTRG.24339	0.390832
MSTRG.19875	MSTRG.24339	0.389805
MSTRG.11634	MSTRG.17442	0.389711
MSTRG.19875	MSTRG.2458	0.389564
MSTRG.15069	MSTRG.3744	0.388709
MSTRG.11634	MSTRG.4654	0.387708
MSTRG.4654	MSTRG.489	0.386934
MSTRG.3365	MSTRG.4183	0.386811
MSTRG.22386	MSTRG.8154	0.386598
MSTRG.20427	MSTRG.489	0.386241
MSTRG.18981	MSTRG.19249	0.385798
MSTRG.11763	MSTRG.8154	0.384858
MSTRG.15658	MSTRG.489	0.384837
MSTRG.12528	MSTRG.17022	0.384404
MSTRG.17442	MSTRG.4183	0.384282
MSTRG.12528	MSTRG.15473	0.383688
MSTRG.12091	MSTRG.7246	0.382563
MSTRG.4183	MSTRG.7598	0.382421
MSTRG.16224	MSTRG.8526	0.382202
MSTRG.24339	MSTRG.2458	0.381964
MSTRG.17022	MSTRG.20917	0.381687
MSTRG.11763	MSTRG.15512	0.381462
MSTRG.2749	MSTRG.7815	0.381328
MSTRG.12674	MSTRG.22386	0.380836
MSTRG.17442	MSTRG.489	0.380788
MSTRG.15473	MSTRG.4654	0.380786
MSTRG.4183	MSTRG.489	0.38022
MSTRG.20917	MSTRG.8154	0.379634
MSTRG.489	MSTRG.8154	0.379475
MSTRG.16224	MSTRG.3365	0.379
MSTRG.17022	MSTRG.19249	0.378475
MSTRG.1479	MSTRG.20427	0.378393
MSTRG.16224	MSTRG.17022	0.378235
MSTRG.12674	MSTRG.17022	0.378101
MSTRG.16224	MSTRG.20427	0.377667
MSTRG.15512	MSTRG.2458	0.377609
MSTRG.12674	MSTRG.6091	0.377021
MSTRG.4654	MSTRG.7598	0.376755
MSTRG.15069	MSTRG.22386	0.376235
MSTRG.17022	MSTRG.19173	0.376227
MSTRG.18981	MSTRG.7598	0.376156
MSTRG.12674	MSTRG.18981	0.376072
MSTRG.489	MSTRG.6091	0.375883
MSTRG.15473	MSTRG.8154	0.375678
MSTRG.12528	MSTRG.4654	0.375671
MSTRG.12674	MSTRG.2279	0.37551
MSTRG.9052	MSTRG.9064	0.375037
MSTRG.16224	MSTRG.8154	0.374784
MSTRG.15512	MSTRG.2279	0.374674
MSTRG.22386	MSTRG.489	0.374422
MSTRG.15512	MSTRG.489	0.373743
MSTRG.19173	MSTRG.19249	0.373323
MSTRG.10298	MSTRG.7246	0.372906
MSTRG.12528	MSTRG.2094	0.37274
MSTRG.11763	MSTRG.19875	0.372724
MSTRG.11763	MSTRG.15069	0.372202
MSTRG.15658	MSTRG.22386	0.372194
MSTRG.15473	MSTRG.7815	0.372129
MSTRG.12091	MSTRG.22878	0.372069
MSTRG.2094	MSTRG.4183	0.371847
MSTRG.12528	MSTRG.19249	0.371258
MSTRG.17022	MSTRG.20427	0.371213
MSTRG.3744	MSTRG.8154	0.371206
MSTRG.489	MSTRG.7815	0.371162
MSTRG.12674	MSTRG.15512	0.370348
MSTRG.17442	MSTRG.4654	0.369774
MSTRG.2279	MSTRG.4183	0.369404
MSTRG.22386	MSTRG.3744	0.36937
MSTRG.22386	MSTRG.24339	0.369179
MSTRG.11763	MSTRG.3744	0.369177
MSTRG.19875	MSTRG.22386	0.36904
MSTRG.12528	MSTRG.2279	0.368663
MSTRG.17022	MSTRG.7815	0.368436
MSTRG.15512	MSTRG.6091	0.368426
MSTRG.15473	MSTRG.17442	0.368133
MSTRG.3365	MSTRG.7815	0.367934
MSTRG.16224	MSTRG.7815	0.367763
MSTRG.24339	MSTRG.6091	0.367659
MSTRG.19249	MSTRG.4183	0.367516
MSTRG.7246	MSTRG.7815	0.367176
MSTRG.15512	MSTRG.19875	0.366981
MSTRG.17136	MSTRG.21650	0.366974
MSTRG.20427	MSTRG.3365	0.366641
MSTRG.19875	MSTRG.9070	0.36634
MSTRG.17442	MSTRG.2094	0.366146
MSTRG.17442	MSTRG.7598	0.366084
MSTRG.10677	MSTRG.7815	0.365981
MSTRG.15658	MSTRG.8154	0.365504
MSTRG.17022	MSTRG.22386	0.365285
MSTRG.15069	MSTRG.8154	0.365114
MSTRG.12528	MSTRG.4873	0.364909
MSTRG.17022	MSTRG.18981	0.36396
MSTRG.15473	MSTRG.20427	0.363382
MSTRG.17136	MSTRG.7246	0.363342
MSTRG.12674	MSTRG.24339	0.363232
MSTRG.12091	MSTRG.7815	0.363218
MSTRG.22386	MSTRG.2279	0.363158
MSTRG.12528	MSTRG.17442	0.362694
MSTRG.15473	MSTRG.16224	0.362683
MSTRG.3365	MSTRG.8154	0.362622
MSTRG.20427	MSTRG.7598	0.362229
MSTRG.15040	MSTRG.9052	0.361683
MSTRG.17442	MSTRG.8154	0.361231
MSTRG.22386	MSTRG.2458	0.361165
MSTRG.3365	MSTRG.8526	0.361122
MSTRG.17022	MSTRG.3365	0.360807
MSTRG.15658	MSTRG.20427	0.360703
MSTRG.2094	MSTRG.4654	0.360304
MSTRG.3855	MSTRG.8154	0.36019
MSTRG.12674	MSTRG.4183	0.359976
MSTRG.17136	MSTRG.7815	0.359083
MSTRG.22386	MSTRG.3855	0.358131
MSTRG.15512	MSTRG.7598	0.357954
MSTRG.20427	MSTRG.7815	0.357871
MSTRG.12674	MSTRG.19249	0.357823
MSTRG.12674	MSTRG.7815	0.35761
MSTRG.15069	MSTRG.19875	0.357592
MSTRG.15473	MSTRG.4873	0.357488
MSTRG.15658	MSTRG.24339	0.357113
MSTRG.15040	MSTRG.9064	0.356307
MSTRG.16224	MSTRG.4874	0.355678
MSTRG.4183	MSTRG.8154	0.355052
MSTRG.4654	MSTRG.8154	0.354887
MSTRG.18981	MSTRG.4183	0.354744
MSTRG.17022	MSTRG.4654	0.35473
MSTRG.24339	MSTRG.3855	0.354633
MSTRG.4654	MSTRG.4873	0.354612
MSTRG.6091	MSTRG.7815	0.354452
MSTRG.12528	MSTRG.16224	0.354372
MSTRG.10298	MSTRG.22878	0.354252
MSTRG.11634	MSTRG.20917	0.354069
MSTRG.12528	MSTRG.4874	0.353998
MSTRG.6091	MSTRG.7598	0.353576
MSTRG.15473	MSTRG.4874	0.353357
MSTRG.11763	MSTRG.9070	0.352728
MSTRG.19173	MSTRG.2279	0.352301
MSTRG.15473	MSTRG.8526	0.351973
MSTRG.12674	MSTRG.20917	0.351797
MSTRG.11634	MSTRG.12528	0.351703
MSTRG.3855	MSTRG.7815	0.351534
MSTRG.16224	MSTRG.4873	0.351198
MSTRG.19173	MSTRG.20427	0.350665
MSTRG.21650	MSTRG.7246	0.350498
MSTRG.2094	MSTRG.8154	0.350411
MSTRG.22386	MSTRG.7815	0.350364
MSTRG.7598	MSTRG.7815	0.350117

## Sheet: salmon
Table S6. List of genes in salmon module correlation network (with edge weight ≥ 0.35)
gene_id		TF family	gene_name	transcript_id	Description	FPKM.90DAF_1	FPKM.90DAF_2	FPKM.90DAF_3	FPKM.105DAF_1	FPKM.105DAF_2	FPKM.105DAF_3	FPKM.120DAF_1	FPKM.120DAF_2	FPKM.120DAF_3
MSTRG.10393	--		Prupe.3G221300	Prupe.3G221300.1;MSTRG.10393.2	uncharacterized protein LOC110754439 [Prunus avium]	0.47	0.21	0.3	2.95	3.64	2.98	22.69	17.49	7.5
MSTRG.10564	SLC25A44		Prupe.3G250600	Prupe.3G250600.1;MSTRG.10564.4;MSTRG.10564.2;MSTRG.10564.3;MSTRG.10564.5	solute carrier family 25 member 44 [Prunus persica]	1.72	0.52	1.83	4.98	4.02	4.55	13.37	10.89	4.12
MSTRG.10663	PRODH2		Prupe.3G243500	Prupe.3G243500.1;MSTRG.10663.2	proline dehydrogenase 2, mitochondrial [Prunus persica]	7.94	2.2	2.76	33.28	21.66	15.82	83.96	94.95	20.19
MSTRG.11144	WRKY45	WRKY	Prupe.3G308200	Prupe.3G308200.1	probable WRKY transcription factor 45 [Prunus persica]	0	0	0	0.9	2.07	2.58	5.95	3.47	0.92
MSTRG.11541	TIR1		Prupe.4G037100;Prupe.4G037200	Prupe.4G037100.1;MSTRG.11541.2;MSTRG.11541.4;MSTRG.11541.3;Prupe.4G037200.1;Prupe.4G037200.2	external alternative NAD(P)H-ubiquinone oxidoreductase B3, mitochondrial [Prunus persica];protein TRANSPORT INHIBITOR RESPONSE 1 [Prunus persica];hypothetical protein DVH24_017123 [Malus domestica]	2.67	0.79	1.56	13.47	13.99	16.39	96.76	67.63	18.7
MSTRG.11710	SNI1		Prupe.4G055900	Prupe.4G055900.1;MSTRG.11710.2;MSTRG.11710.3;MSTRG.11710.4	negative regulator of systemic acquired resistance SNI1 [Prunus persica];negative regulator of systemic acquired resistance SNI1-like isoform X2 [Prunus avium];negative regulator of systemic acquired resistance SNI1-like isoform X1 [Prunus avium]	0.62	0.43	0.26	2.06	1.05	2.51	7.23	5.21	2.69
MSTRG.12098	PpNAC2	NAC	Prupe.4G106100	Prupe.4G106100.1;MSTRG.12098.3;MSTRG.12098.2;Prupe.4G106100.2	transcription factor JUNGBRUNNEN 1 isoform X2 [Prunus persica];transcription factor JUNGBRUNNEN 1 isoform X1 [Prunus persica];hypothetical protein PRUPE_4G106100 [Prunus persica]	0	0	0	1.16	0.68	0.56	3.86	2.45	0.89
MSTRG.13329	--		Prupe.4G245200	Prupe.4G245200.1	hypothetical protein PRUPE_4G245200 [Prunus persica]	0	0	0	1.05	0.64	3.53	10	13.23	0.31
MSTRG.13721	DGK2		Prupe.4G282200	Prupe.4G282200.2;Prupe.4G282200.3;Prupe.4G282200.1;MSTRG.13721.4;MSTRG.13721.5;MSTRG.13721.6	hypothetical protein PRUPE_4G282200 [Prunus persica];diacylglycerol kinase 2 [Prunus persica]	1.42	1.22	0.98	2.07	3.13	3.26	7.91	6.5	2.98
MSTRG.14331	HDHD		Prupe.5G047600	Prupe.5G047600.1;Prupe.5G047600.2;MSTRG.14331.3;MSTRG.14331.4	haloacid dehalogenase-like hydrolase domain-containing protein Sgpp [Prunus persica]	3.09	1	1.38	2.67	4.37	3.9	11.52	9.77	5.04
MSTRG.16463	--		Prupe.6G043100	Prupe.6G043100.1	hypothetical protein PRUPE_6G043100 [Prunus persica]	0	0	0	2.05	1.39	2.42	6	4.94	0.48
MSTRG.17554	PBL3		Prupe.6G156700	Prupe.6G156700.1;MSTRG.17554.2;MSTRG.17554.3;MSTRG.17554.4	probable serine/threonine-protein kinase PBL3 [Prunus persica]	4.69	5.74	7	14.74	13.82	20.58	36.64	22.59	17.37
MSTRG.17981	AGP4		Prupe.6G195800	Prupe.6G195800.1	classical arabinogalactan protein 4 [Prunus yedoensis var. nudiflora]	3.49	1.28	1.03	16.94	11.75	14.68	46.91	87.32	18.56
MSTRG.19918	--		Prupe.7G039300	Prupe.7G039300.1	-	0.39	0.28	0	0.86	1.27	7.38	15.45	11.1	2.65
MSTRG.20271	Actin		Prupe.7G077300	Prupe.7G077300.1;Prupe.7G077300.2;MSTRG.20271.3;MSTRG.20271.4;MSTRG.20271.5	actin [Prunus persica];actin-like [Hevea brasiliensis];actin-11 [Artemisia annua]	9.73	1.39	1.52	14.47	10.32	12.39	96.4	95.04	16.67
MSTRG.2218	--		Prupe.1G248400	MSTRG.2218.1;Prupe.1G248400.1	uncharacterized protein LOC18790715 [Prunus persica]	3.43	0.83	1.71	7.82	7.19	9.71	18.18	16.65	6.11
MSTRG.2230	BOI		Prupe.1G250200	Prupe.1G250200.1;MSTRG.2230.2;MSTRG.2230.1;MSTRG.2230.4	E3 ubiquitin-protein ligase BOI [Prunus persica]	3.61	1.99	2.45	5.31	7.51	9.8	21.16	15.54	6.27
MSTRG.22636	GRP1-like		Prupe.8G065800	Prupe.8G065800.1	glycine-rich protein 1-like [Prunus persica]	1.55	0.3	0.47	2.56	1.15	3.49	19.06	16.12	1.86
MSTRG.22639	GRP1-like		Prupe.8G066000	Prupe.8G066000.1	glycine-rich protein 1-like [Prunus persica]	26.34	1.56	3.95	55.81	30.65	62.85	144.54	173.19	34.19
MSTRG.23232	--		Prupe.8G137100	Prupe.8G137100.1;Prupe.8G137100.2	hypothetical protein PRUPE_8G137100 [Prunus persica]	0	0	0	2.63	0.46	1.61	12.12	9.82	3.68
MSTRG.23596	OXI1		Prupe.8G193100	Prupe.8G193100.1	serine/threonine-protein kinase OXI1 [Prunus persica]	4.59	2	1.65	19.5	12.56	16.62	44.92	29.42	16.26
MSTRG.23606	bHLH62	bHLH	Prupe.8G193900	Prupe.8G193900.1;Prupe.8G193900.2	transcription factor bHLH62 [Prunus persica];hypothetical protein PRUPE_8G193900 [Prunus persica]	1	0.83	0.41	7.84	5.56	5.85	40.61	40.57	4.4
MSTRG.23617	QO		Prupe.8G195900	Prupe.8G195900.2;Prupe.8G195900.3;Prupe.8G195900.1;MSTRG.23617.4;Prupe.8G195900.4	putative quinone-oxidoreductase homolog, chloroplastic isoform X1 [Prunus persica]	0.08	0.13	0.12	2.19	1.8	4.2	8.69	5.4	1.11
MSTRG.23701	AOXH		Prupe.8G172900	Prupe.8G172900.1	L-ascorbate oxidase homolog [Prunus persica]	72.41	13.69	14.05	115.39	86.66	101.82	275.29	416.3	76.26
MSTRG.2529	--		Prupe.1G283800	Prupe.1G283800.1;MSTRG.2529.1	uncharacterized protein LOC18792905 [Prunus persica]	4.1	2.51	2	3.98	4.22	5.03	14.12	17.11	5.86
MSTRG.3041	MYB	MYB	Prupe.1G340500	Prupe.1G340500.1;Prupe.1G340500.2;MSTRG.3041.3	putative Myb family transcription factor At1g14600 isoform X1 [Prunus persica];putative Myb family transcription factor At1g14600 isoform X2 [Prunus persica]	0.31	0.21	0.09	1.54	1.01	1.49	10.64	8.97	2.14
MSTRG.3380	--		Prupe.1G375800	Prupe.1G375800.1	hypothetical protein PRUPE_1G375800 [Prunus persica]	0	0	0.11	0.59	0.48	0.31	6.46	6.53	2.29
MSTRG.4697	DGT		Prupe.1G520400	Prupe.1G520400.1;Prupe.1G520400.2;MSTRG.4697.3	7-deoxyloganetin glucosyltransferase [Prunus persica];hypothetical protein PRUPE_1G520400 [Prunus persica]	0.16	0.06	0.05	2.26	0.98	1.91	9.56	11.9	0.49
MSTRG.4960	OPR2		Prupe.1G549100	MSTRG.4960.1;Prupe.1G549100.1	12-oxophytodienoate reductase 2 [Prunus persica]	21.97	12.47	30.25	58.63	52.36	90.91	181.49	154.91	53.71
MSTRG.666	DEAH5		Prupe.1G082300	Prupe.1G082300.1;MSTRG.666.2	probable pre-mRNA-splicing factor ATP-dependent RNA helicase DEAH5 isoform X1 [Prunus persica]	2.89	1.97	2.14	4.16	2.41	5.44	12.69	9.16	6.03
MSTRG.699	GALT3		Prupe.1G087000	Prupe.1G087000.1	hydroxyproline O-galactosyltransferase GALT3 [Prunus persica]	0.41	0.79	0.58	14.14	3.97	9.06	43.27	38.89	16.25
MSTRG.7407	--		Prupe.2G220400	Prupe.2G220400.1	hypothetical protein PRUPE_2G220400 [Prunus persica]	2.89	0.22	0.33	9.05	4.11	9.09	31.38	22.6	4.36
MSTRG.7924	TPPA		Prupe.2G277800	Prupe.2G277800.2;Prupe.2G277800.3;MSTRG.7924.3;MSTRG.7924.4;MSTRG.7924.6;MSTRG.7924.5;MSTRG.7924.7;MSTRG.7924.8;MSTRG.7924.9;Prupe.2G277800.4;Prupe.2G277800.1	trehalose-phosphate phosphatase A isoform X1 [Prunus persica];hypothetical protein Pyn_31271 [Prunus yedoensis var. nudiflora];trehalose-phosphate phosphatase A isoform X2 [Prunus persica];hypothetical protein PRUPE_2G277800 [Prunus persica]	9.83	1.24	1.83	28.13	21.86	27.71	68.4	83.01	27.14
MSTRG.8273	--		Prupe.2G317000	Prupe.2G317000.1	hypothetical protein [Rosa rugosa]	17.68	4.71	1.19	67.26	51.62	48.16	184.81	115.32	38.58
MSTRG.9686	--		Prupe.3G144800	Prupe.3G144800.1	uncharacterized protein LOC18784516 [Prunus persica]	0.27	0.25	0.36	2.1	1.57	2.63	7.36	5.51	2.14

## Sheet: salmon module network
Table S6. List of genes in salmon module correlation network (with edge weight >= 0.35)
fromNode	toNode	Edge weight
MSTRG.11541	MSTRG.20271	0.489014
MSTRG.11541	MSTRG.22636	0.488883
MSTRG.22636	MSTRG.7407	0.478862
MSTRG.22636	MSTRG.9686	0.477615
MSTRG.11541	MSTRG.23606	0.475111
MSTRG.20271	MSTRG.9686	0.475089
MSTRG.23606	MSTRG.9686	0.474052
MSTRG.11541	MSTRG.3041	0.472702
MSTRG.3041	MSTRG.9686	0.467702
MSTRG.23606	MSTRG.7407	0.466082
MSTRG.20271	MSTRG.7407	0.465959
MSTRG.10564	MSTRG.20271	0.462016
MSTRG.10564	MSTRG.23606	0.461157
MSTRG.20271	MSTRG.3041	0.457504
MSTRG.11541	MSTRG.3380	0.455446
MSTRG.3041	MSTRG.7407	0.455231
MSTRG.10564	MSTRG.4697	0.454279
MSTRG.3041	MSTRG.4697	0.450719
MSTRG.4697	MSTRG.9686	0.444626
MSTRG.3380	MSTRG.9686	0.442462
MSTRG.23232	MSTRG.9686	0.441852
MSTRG.23606	MSTRG.3041	0.441467
MSTRG.10564	MSTRG.22636	0.441332
MSTRG.3041	MSTRG.3380	0.440134
MSTRG.11541	MSTRG.9686	0.438365
MSTRG.23606	MSTRG.4697	0.438029
MSTRG.4697	MSTRG.7407	0.436713
MSTRG.10564	MSTRG.13329	0.436428
MSTRG.11541	MSTRG.4697	0.436176
MSTRG.10564	MSTRG.3041	0.434652
MSTRG.19918	MSTRG.23617	0.434443
MSTRG.13329	MSTRG.9686	0.434377
MSTRG.10564	MSTRG.3380	0.432851
MSTRG.2230	MSTRG.22636	0.431981
MSTRG.13329	MSTRG.3041	0.43156
MSTRG.10393	MSTRG.9686	0.430619
MSTRG.11541	MSTRG.7407	0.428471
MSTRG.22636	MSTRG.4697	0.428413
MSTRG.11541	MSTRG.23232	0.428143
MSTRG.20271	MSTRG.22636	0.427515
MSTRG.13329	MSTRG.23606	0.426637
MSTRG.11710	MSTRG.22636	0.425631
MSTRG.10393	MSTRG.11541	0.425236
MSTRG.7407	MSTRG.9686	0.424977
MSTRG.12098	MSTRG.22636	0.42449
MSTRG.11710	MSTRG.20271	0.424123
MSTRG.11710	MSTRG.3041	0.423949
MSTRG.2529	MSTRG.3041	0.4237
MSTRG.13329	MSTRG.7407	0.422848
MSTRG.20271	MSTRG.4697	0.421934
MSTRG.10564	MSTRG.2529	0.421297
MSTRG.13721	MSTRG.20271	0.420297
MSTRG.12098	MSTRG.3041	0.418958
MSTRG.22636	MSTRG.8273	0.418161
MSTRG.22636	MSTRG.23606	0.41628
MSTRG.11710	MSTRG.23606	0.416236
MSTRG.13329	MSTRG.22636	0.416033
MSTRG.11541	MSTRG.13329	0.415503
MSTRG.22636	MSTRG.3041	0.415157
MSTRG.13329	MSTRG.4960	0.415109
MSTRG.13721	MSTRG.23606	0.414689
MSTRG.23232	MSTRG.7407	0.414594
MSTRG.12098	MSTRG.20271	0.414117
MSTRG.2529	MSTRG.9686	0.413213
MSTRG.23232	MSTRG.3380	0.412748
MSTRG.2230	MSTRG.3041	0.412747
MSTRG.10564	MSTRG.10663	0.412375
MSTRG.11710	MSTRG.3380	0.412371
MSTRG.3380	MSTRG.7407	0.412124
MSTRG.11541	MSTRG.8273	0.411827
MSTRG.11710	MSTRG.23232	0.411562
MSTRG.10393	MSTRG.3380	0.41121
MSTRG.2230	MSTRG.23606	0.41081
MSTRG.23617	MSTRG.7407	0.410392
MSTRG.4697	MSTRG.4960	0.410156
MSTRG.20271	MSTRG.23232	0.410023
MSTRG.23606	MSTRG.4960	0.409676
MSTRG.13329	MSTRG.20271	0.409062
MSTRG.19918	MSTRG.9686	0.408872
MSTRG.12098	MSTRG.23606	0.408287
MSTRG.7407	MSTRG.8273	0.408065
MSTRG.20271	MSTRG.2230	0.407848
MSTRG.10393	MSTRG.20271	0.407593
MSTRG.19918	MSTRG.2230	0.406916
MSTRG.10564	MSTRG.23232	0.406427
MSTRG.10663	MSTRG.9686	0.405873
MSTRG.11541	MSTRG.2230	0.405738
MSTRG.3041	MSTRG.8273	0.405734
MSTRG.23701	MSTRG.7924	0.405297
MSTRG.20271	MSTRG.4960	0.40526
MSTRG.13721	MSTRG.22636	0.404417
MSTRG.11541	MSTRG.2529	0.403841
MSTRG.11541	MSTRG.12098	0.403538
MSTRG.23606	MSTRG.2529	0.40318
MSTRG.699	MSTRG.9686	0.403102
MSTRG.10393	MSTRG.7407	0.402185
MSTRG.13721	MSTRG.4697	0.401565
MSTRG.17981	MSTRG.7924	0.401557
MSTRG.10393	MSTRG.11710	0.400884
MSTRG.22636	MSTRG.4960	0.399941
MSTRG.12098	MSTRG.23232	0.398645
MSTRG.11541	MSTRG.11710	0.39823
MSTRG.13721	MSTRG.3380	0.397685
MSTRG.13721	MSTRG.3041	0.397661
MSTRG.2230	MSTRG.7407	0.39765
MSTRG.12098	MSTRG.8273	0.396728
MSTRG.13721	MSTRG.9686	0.396685
MSTRG.20271	MSTRG.23606	0.396422
MSTRG.13329	MSTRG.13721	0.396123
MSTRG.12098	MSTRG.9686	0.395765
MSTRG.20271	MSTRG.2529	0.395219
MSTRG.14331	MSTRG.9686	0.394881
MSTRG.22636	MSTRG.3380	0.39375
MSTRG.23232	MSTRG.23606	0.393626
MSTRG.10564	MSTRG.9686	0.393267
MSTRG.23596	MSTRG.7407	0.393098
MSTRG.23606	MSTRG.8273	0.39293
MSTRG.16463	MSTRG.23617	0.392104
MSTRG.10393	MSTRG.12098	0.392041
MSTRG.10393	MSTRG.10564	0.391979
MSTRG.23232	MSTRG.4697	0.391696
MSTRG.2230	MSTRG.23617	0.390969
MSTRG.12098	MSTRG.23596	0.389674
MSTRG.4960	MSTRG.9686	0.389623
MSTRG.10393	MSTRG.23606	0.38926
MSTRG.10663	MSTRG.4697	0.389119
MSTRG.12098	MSTRG.3380	0.388803
MSTRG.22636	MSTRG.2529	0.388801
MSTRG.10564	MSTRG.11541	0.38863
MSTRG.11144	MSTRG.23617	0.388386
MSTRG.666	MSTRG.9686	0.387704
MSTRG.20271	MSTRG.8273	0.387573
MSTRG.3380	MSTRG.699	0.386029
MSTRG.13721	MSTRG.2529	0.385572
MSTRG.2529	MSTRG.7407	0.385418
MSTRG.19918	MSTRG.7407	0.385357
MSTRG.16463	MSTRG.9686	0.384998
MSTRG.22636	MSTRG.23617	0.384986
MSTRG.23232	MSTRG.8273	0.384602
MSTRG.3041	MSTRG.4960	0.384071
MSTRG.11710	MSTRG.9686	0.384065
MSTRG.11541	MSTRG.23617	0.381401
MSTRG.10663	MSTRG.7407	0.380724
MSTRG.23596	MSTRG.8273	0.38067
MSTRG.11710	MSTRG.4697	0.380654
MSTRG.22639	MSTRG.9686	0.380597
MSTRG.13329	MSTRG.22639	0.380505
MSTRG.22639	MSTRG.23701	0.380001
MSTRG.23232	MSTRG.2529	0.379985
MSTRG.10393	MSTRG.8273	0.379917
MSTRG.10663	MSTRG.23701	0.379893
MSTRG.2230	MSTRG.9686	0.379141
MSTRG.10393	MSTRG.2230	0.379106
MSTRG.4697	MSTRG.699	0.37905
MSTRG.22639	MSTRG.4697	0.378055
MSTRG.4697	MSTRG.7924	0.377896
MSTRG.23617	MSTRG.4960	0.377831
MSTRG.11541	MSTRG.23596	0.377538
MSTRG.10393	MSTRG.3041	0.377447
MSTRG.10663	MSTRG.13329	0.377247
MSTRG.2230	MSTRG.23232	0.377126
MSTRG.10564	MSTRG.699	0.376712
MSTRG.12098	MSTRG.7407	0.376489
MSTRG.10663	MSTRG.11541	0.376418
MSTRG.10564	MSTRG.22639	0.376247
MSTRG.23232	MSTRG.23596	0.376004
MSTRG.16463	MSTRG.4697	0.375945
MSTRG.13329	MSTRG.2230	0.375778
MSTRG.13329	MSTRG.2218	0.375767
MSTRG.11710	MSTRG.7407	0.375634
MSTRG.20271	MSTRG.3380	0.375524
MSTRG.10393	MSTRG.22636	0.375286
MSTRG.13721	MSTRG.2230	0.375266
MSTRG.13329	MSTRG.16463	0.375264
MSTRG.20271	MSTRG.699	0.374932
MSTRG.10393	MSTRG.4697	0.374362
MSTRG.13329	MSTRG.7924	0.374106
MSTRG.23606	MSTRG.3380	0.374066
MSTRG.2529	MSTRG.4960	0.374027
MSTRG.23606	MSTRG.23701	0.373647
MSTRG.11710	MSTRG.699	0.373591
MSTRG.10663	MSTRG.3041	0.373413
MSTRG.10564	MSTRG.7407	0.373285
MSTRG.2529	MSTRG.699	0.373187
MSTRG.16463	MSTRG.23606	0.373143
MSTRG.2218	MSTRG.4697	0.373034
MSTRG.11710	MSTRG.23596	0.37303
MSTRG.2230	MSTRG.4697	0.372947
MSTRG.23232	MSTRG.3041	0.372465
MSTRG.23596	MSTRG.9686	0.372231
MSTRG.10564	MSTRG.23596	0.372098
MSTRG.23596	MSTRG.3041	0.370946
MSTRG.22636	MSTRG.23232	0.370679
MSTRG.23596	MSTRG.666	0.37054
MSTRG.2529	MSTRG.7924	0.370357
MSTRG.16463	MSTRG.23596	0.369998
MSTRG.10393	MSTRG.2529	0.369987
MSTRG.2230	MSTRG.4960	0.36917
MSTRG.22636	MSTRG.23596	0.369116
MSTRG.13329	MSTRG.23232	0.369007
MSTRG.10663	MSTRG.17981	0.36853
MSTRG.11710	MSTRG.13329	0.368323
MSTRG.23617	MSTRG.8273	0.367754
MSTRG.10663	MSTRG.2529	0.367467
MSTRG.17981	MSTRG.22639	0.367305
MSTRG.11710	MSTRG.666	0.366179
MSTRG.19918	MSTRG.8273	0.365907
MSTRG.11710	MSTRG.2529	0.3657
MSTRG.16463	MSTRG.2230	0.365651
MSTRG.3380	MSTRG.4960	0.364972
MSTRG.13721	MSTRG.23232	0.36478
MSTRG.23617	MSTRG.9686	0.364579
MSTRG.10393	MSTRG.23596	0.364501
MSTRG.10564	MSTRG.8273	0.364118
MSTRG.10393	MSTRG.13721	0.363967
MSTRG.16463	MSTRG.22636	0.363233
MSTRG.699	MSTRG.7407	0.36318
MSTRG.11144	MSTRG.19918	0.363084
MSTRG.11541	MSTRG.14331	0.362993
MSTRG.23606	MSTRG.699	0.362805
MSTRG.11541	MSTRG.699	0.36258
MSTRG.16463	MSTRG.8273	0.362575
MSTRG.11710	MSTRG.19918	0.362416
MSTRG.16463	MSTRG.7407	0.362005
MSTRG.8273	MSTRG.9686	0.361684
MSTRG.16463	MSTRG.20271	0.361629
MSTRG.10564	MSTRG.14331	0.361349
MSTRG.11710	MSTRG.12098	0.361262
MSTRG.2230	MSTRG.23596	0.361156
MSTRG.19918	MSTRG.23596	0.36115
MSTRG.2230	MSTRG.3380	0.360998
MSTRG.13721	MSTRG.7407	0.3608
MSTRG.23596	MSTRG.4960	0.360631
MSTRG.14331	MSTRG.2230	0.360279
MSTRG.12098	MSTRG.4697	0.359353
MSTRG.11541	MSTRG.13721	0.359264
MSTRG.10564	MSTRG.23701	0.358764
MSTRG.13329	MSTRG.699	0.358717
MSTRG.23596	MSTRG.699	0.358716
MSTRG.2218	MSTRG.22639	0.358643
MSTRG.2230	MSTRG.8273	0.358475
MSTRG.12098	MSTRG.2230	0.358299
MSTRG.13329	MSTRG.4697	0.357977
MSTRG.12098	MSTRG.23617	0.35778
MSTRG.10663	MSTRG.4960	0.357736
MSTRG.11710	MSTRG.14331	0.357532
MSTRG.10663	MSTRG.13721	0.357334
MSTRG.10564	MSTRG.2230	0.356822
MSTRG.17554	MSTRG.23617	0.356757
MSTRG.20271	MSTRG.23701	0.356693
MSTRG.23617	MSTRG.3041	0.356581
MSTRG.13721	MSTRG.23596	0.356525
MSTRG.4960	MSTRG.7407	0.356267
MSTRG.13721	MSTRG.8273	0.355673
MSTRG.14331	MSTRG.7407	0.354989
MSTRG.23596	MSTRG.23606	0.354773
MSTRG.22639	MSTRG.4960	0.354589
MSTRG.11541	MSTRG.19918	0.353813
MSTRG.2218	MSTRG.23606	0.353563
MSTRG.10663	MSTRG.11710	0.353396
MSTRG.11710	MSTRG.8273	0.353295
MSTRG.666	MSTRG.8273	0.353209
MSTRG.10393	MSTRG.13329	0.353094
MSTRG.23232	MSTRG.4960	0.352592
MSTRG.23617	MSTRG.666	0.352563
MSTRG.10393	MSTRG.23232	0.352517
MSTRG.10564	MSTRG.13721	0.352496
MSTRG.22636	MSTRG.666	0.35218
MSTRG.2230	MSTRG.666	0.352097
MSTRG.23596	MSTRG.23617	0.35209
MSTRG.666	MSTRG.7407	0.351729
MSTRG.19918	MSTRG.4960	0.351402
MSTRG.13721	MSTRG.23617	0.351184
MSTRG.3041	MSTRG.666	0.35114
MSTRG.11710	MSTRG.13721	0.351059
MSTRG.14331	MSTRG.3380	0.35081
MSTRG.22639	MSTRG.2529	0.350535
MSTRG.17554	MSTRG.19918	0.3505
MSTRG.22639	MSTRG.7407	0.350499

## Sheet: cyan module
Table S6 List of genes in cyan module correlation network (with edge weight >= 0.3)
gene_id	Name	TF family	gene_name	transcript_id	Description	FPKM.90DAF_1	FPKM.90DAF_2	FPKM.90DAF_3	FPKM.105DAF_1	FPKM.105DAF_2	FPKM.105DAF_3	FPKM.120DAF_1	FPKM.120DAF_2	FPKM.120DAF_3
MSTRG.10907	--		Prupe.3G281700	Prupe.3G281700.1	hypothetical protein PRUPE_3G281700 [Prunus persica]	1.81	0.52	0.73	24.92	8.57	12.71	51.13	34.07	20.88
MSTRG.11317	ASAT1		Prupe.4G010500	Prupe.4G010500.1	acyl-CoA--sterol O-acyltransferase 1 [Prunus persica]	1.46	0.43	0.61	7.25	4.23	6.75	11.24	10.1	1.65
MSTRG.11803	PUB17		Prupe.4G067800	Prupe.4G067800.1	U-box domain-containing protein 17 [Prunus persica]	46.82	15.75	21.07	78.92	47.39	81.26	116.44	94.14	59.97
MSTRG.13121	F-box		Prupe.4G217100	Prupe.4G217100.1	probable F-box protein At4g22030 [Prunus persica]	11.4	2.79	4	32.27	10.99	28.93	57.6	32.37	18.55
MSTRG.13330	--		Prupe.4G245400	Prupe.4G245400.1	hypothetical protein PRUPE_4G245400 [Prunus persica]	0	0	0	0.9	0.38	10.61	10.2	12.48	0.35
MSTRG.14939	--		Prupe.5G116000	Prupe.5G116000.1	uncharacterized protein LOC18777992 [Prunus persica]	7.26	2.74	4.08	17.03	8.29	19.51	31.01	21.87	14.2
MSTRG.15369	NadA		Prupe.5G164300	MSTRG.15369.1;MSTRG.15369.2;Prupe.5G164300.1;MSTRG.15369.4	quinolinate synthase, chloroplastic [Prunus persica]	9.38	5.2	7.61	20.53	12.19	26.47	37.77	31.63	16.79
MSTRG.15371	NRT3.1		Prupe.5G164500	Prupe.5G164500.1	high-affinity nitrate transporter 3.1 [Prunus persica]	21.35	9.25	18.3	100.21	39.11	79.56	116.9	98.34	42.94
MSTRG.16613	ASA1		Prupe.6G059400	MSTRG.16613.1;MSTRG.16613.2;MSTRG.16613.3;MSTRG.16613.4;MSTRG.16613.5;MSTRG.16613.6;Prupe.6G059400.1;Prupe.6G059400.2;MSTRG.16613.9;Prupe.6G059400.3;Prupe.6G059400.4	anthranilate synthase alpha subunit 2, chloroplastic [Prunus persica];hypothetical protein PRUPE_6G059400 [Prunus persica]	2.71	2.28	2.33	8.35	4.9	11.22	15.68	12.56	6.1
MSTRG.17967	--		Prupe.6G194100	MSTRG.17967.1;Prupe.6G194100.1	uncharacterized protein LOC18772819 isoform X1 [Prunus persica]	0.25	0.24	0.26	1.23	0.35	3.02	3.41	2.72	1.64
MSTRG.1860	GRAM		Prupe.1G207300	MSTRG.1860.2;MSTRG.1860.1;MSTRG.1860.3;MSTRG.1860.4;Prupe.1G207300.1;Prupe.1G207300.9;Prupe.1G207300.8;Prupe.1G207300.6;Prupe.1G207300.7;Prupe.1G207300.4;Prupe.1G207300.5;Prupe.1G207300.2;Prupe.1G207300.3;MSTRG.1860.14;Prupe.1G207300.10;MSTRG.1860.17;MSTRG.1860.16;MSTRG.1860.19;MSTRG.1860.18;MSTRG.1860.20;MSTRG.1860.21;MSTRG.1860.22;MSTRG.1860.23;MSTRG.1860.24	BAG-associated GRAM protein 1 isoform X4 [Prunus persica];PREDICTED: BAG-associated GRAM protein 1 isoform X2 [Prunus mume];hypothetical protein PRUPE_1G207300 [Prunus persica];BAG-associated GRAM protein 1 isoform X2 [Prunus persica];BAG-associated GRAM protein 1 isoform X3 [Prunus persica];BAG-associated GRAM protein 1 isoform X1 [Prunus persica];PREDICTED: BAG-associated GRAM protein 1 isoform…	3.22	3.36	3.32	15.1	9.17	12.92	26.2	14.79	9.59
MSTRG.2118	CXE11		Prupe.1G237400	MSTRG.2118.1;Prupe.1G237400.1	probable carboxylesterase 11 [Prunus persica]	0.75	0.87	1.2	25.56	12.6	15	45.97	31.95	9.46
MSTRG.22122	--		Prupe.8G014200	Prupe.8G014200.1	uncharacterized protein LOC18766170 [Prunus persica]	188.44	33.84	65.23	499.66	367.5	527.6	1010.4	607.67	359.16
MSTRG.23760	PIX13		Prupe.8G178900	Prupe.8G178900.1	probable serine/threonine-protein kinase PIX13 [Prunus persica]	22.04	10.92	12.33	52.58	40.53	46.73	72.01	55.3	39.48
MSTRG.6249	Lr10-like		Prupe.2G088300	Prupe.2G088300.1;Prupe.2G088300.2	rust resistance kinase Lr10-like isoform X1 [Prunus persica];rust resistance kinase Lr10-like isoform X2 [Prunus persica]	4.22	5.82	4.58	22.67	16.5	15.96	27.06	21.79	5.65
MSTRG.6273	Lr11-like		Prupe.2G087900	MSTRG.6273.1;Prupe.2G087900.1	hypothetical protein PRUPE_2G087900 [Prunus persica];LOW QUALITY PROTEIN: rust resistance kinase Lr10-like [Prunus persica]	1.87	1.07	1.35	12.95	5.71	9.33	15.37	11.52	6.78
MSTRG.7695	PI-PLC6		Prupe.2G250000	Prupe.2G250000.1;MSTRG.7695.2;MSTRG.7695.3;MSTRG.7695.4	phosphoinositide phospholipase C 6 [Prunus persica];PREDICTED: phosphoinositide phospholipase C 6-like [Prunus mume]	5.4	2.5	3.75	8.68	2.45	8.31	14.08	8.5	8.57
MSTRG.7707	PP2C25		Prupe.2G252200	Prupe.2G252200.1;MSTRG.7707.2	probable protein phosphatase 2C 25 [Prunus persica]	12.63	2.06	1.93	69.88	36.53	30.06	82.78	80.08	28.49
MSTRG.8173	PpWRKY8	WRKY	Prupe.2G307400	MSTRG.8173.1;Prupe.2G307400.1	probable WRKY transcription factor 53 [Prunus persica]	12.17	0.84	1.58	65.87	42.05	83.63	110.8	78.95	49.32
MSTRG.8580	--		Prupe.3G019100	Prupe.3G019100.1	hypothetical protein PRUPE_3G019100 [Prunus persica]	6.74	1.04	0.67	15.06	16.56	25.37	44.36	34.52	11.11

## Sheet: cyan module  network
Table S6. List of genes in cyan module correlation network (with edge weight >= 0.3)
fromNode	toNode	Edge weight
MSTRG.13121	MSTRG.22122	0.386471
MSTRG.2118	MSTRG.22122	0.359592
MSTRG.1860	MSTRG.22122	0.355151
MSTRG.13121	MSTRG.1860	0.354501
MSTRG.22122	MSTRG.7695	0.344362
MSTRG.22122	MSTRG.8580	0.331154
MSTRG.14939	MSTRG.22122	0.325481
MSTRG.16613	MSTRG.22122	0.325398
MSTRG.1860	MSTRG.2118	0.323737
MSTRG.15371	MSTRG.23760	0.319847
MSTRG.15369	MSTRG.22122	0.319158
MSTRG.10907	MSTRG.22122	0.316239
MSTRG.11317	MSTRG.22122	0.316009
MSTRG.1860	MSTRG.7695	0.315797
MSTRG.14939	MSTRG.7695	0.315491
MSTRG.15371	MSTRG.8173	0.310428
MSTRG.13121	MSTRG.14939	0.309187
MSTRG.16613	MSTRG.8173	0.308597
MSTRG.23760	MSTRG.6273	0.304891
MSTRG.23760	MSTRG.6249	0.304587
MSTRG.23760	MSTRG.7707	0.303727
MSTRG.17967	MSTRG.8173	0.303619
MSTRG.11803	MSTRG.23760	0.302962
MSTRG.14939	MSTRG.8173	0.301995
MSTRG.11317	MSTRG.8173	0.30133
MSTRG.13330	MSTRG.8580	0.301068
MSTRG.13330	MSTRG.16613	0.300609
