# Supplementary material for: Multiomics analysis provides new insights into the regulatory mechanism of carotenoid biosynthesis in yellow peach peel
Source: Mol Hortic. 2023 Nov 3;3:23. doi: 10.1186/s43897-023-00070-3 (PMC10623742; doi:10.1186/s43897-023-00070-3)
Supplement: Supplementary file 7 — Additional file 7: Table S7. TFs associated with carotenoids and DEGs involved in carotenoid synthesis. [file 43897_2023_70_MOESM7_ESM.xlsx]

## Sheet: TableS7-1
Table S7 Transcription factors highly associated with carotenoids and DEGs involved in carotenoid synthesis
Name	gene_id	gene_name	transcript_id	Description	TF_family(ppe)	FPKM.90DAF_1	FPKM.90DAF_2	FPKM.90DAF_3	FPKM.105DAF_1	FPKM.105DAF_2	FPKM.105DAF_3	FPKM.120DAF_1	FPKM.120DAF_2	FPKM.120DAF_3
ARR-B	MSTRG.14305	Prupe.5G045000	Prupe.5G045000.1;Prupe.5G045000.2;Prupe.5G045000.3;MSTRG.14305.4;MSTRG.14305.5;MSTRG.14305.6;MSTRG.14305.7;MSTRG.14305.10;MSTRG.14305.11;MSTRG.14305.8;MSTRG.14305.9;MSTRG.14305.12;MSTRG.14305.13;MSTRG.14305.14	two-component response regulator-like APRR2 isoform X1 [Prunus persica];hypothetical protein DVH24_035751 [Malus domestica]	ARR-B	11.53	14.78	13.3	2.95	3.05	5.12	2.35	2.21	2.14
BBR-BPC	MSTRG.3008	Prupe.1G338500	Prupe.1G338500.1;Prupe.1G338500.2	hypothetical protein PRUPE_1G338500 [Prunus persica];protein BASIC PENTACYSTEINE2 [Prunus persica]	BBR-BPC	2.47	3.95	4.43	1.51	1.17	1.28	0.95	1.29	1.15
BES1	MSTRG.3479	Prupe.1G382900	Prupe.1G382900.1	protein BRASSINAZOLE-RESISTANT 1 [Prunus persica]	BES1	28.55	26.09	23.31	11.51	12.63	10.21	7.19	10.05	12.3
CPP	MSTRG.9085	Prupe.3G078800	Prupe.3G078800.13;Prupe.3G078800.14;Prupe.3G078800.1;Prupe.3G078800.10;Prupe.3G078800.11;Prupe.3G078800.12;Prupe.3G078800.2;Prupe.3G078800.3;Prupe.3G078800.4;Prupe.3G078800.5;Prupe.3G078800.6;Prupe.3G078800.7;Prupe.3G078800.8;Prupe.3G078800.9	hypothetical protein PRUPE_3G078800 [Prunus persica]	CPP	0.2	0.09	0.27	0.39	0.24	0.48	0.8	0.76	0.62
DBB	MSTRG.3342	Prupe.1G371100	MSTRG.3342.1;Prupe.1G371100.1;Prupe.1G371100.2	B-box zinc finger protein 20 [Prunus persica];hypothetical protein PRUPE_1G371100 [Prunus persica]	DBB	14.82	18.12	16.79	6.26	5.61	6.73	2.44	5.06	6.73
Dof	MSTRG.20814	Prupe.7G140700	Prupe.7G140700.1	dof zinc finger protein DOF5.7 [Prunus persica]	Dof	7.59	5.55	6.65	3.4	3.23	2.5	1.02	1.82	1.81
EIL	MSTRG.5905	Prupe.2G058500	Prupe.2G058500.1	ETHYLENE INSENSITIVE 3-like 1 protein [Prunus persica]	EIL	39.25	57.94	52.29	24.35	33.51	25.91	12.58	14.41	25.01
HB-other	MSTRG.24361	Prupe.8G267900	Prupe.8G267900.4;Prupe.8G267900.3;Prupe.8G267900.2;MSTRG.24361.4;Prupe.8G267900.5;Prupe.8G267900.6;Prupe.8G267900.7;Prupe.8G267900.8;Prupe.8G267900.1;MSTRG.24361.10	nodulin homeobox [Prunus persica];hypothetical protein PRUPE_8G267900 [Prunus persica]	HB-other	3.96	4.93	5.07	0.95	1.2	1.02	1.26	1.58	1.14
MIKC_MADS	MSTRG.4803	Prupe.1G531600;Prupe.1G531700	MSTRG.4803.1;MSTRG.4803.2;MSTRG.4803.3;MSTRG.4803.4;MSTRG.4803.5;MSTRG.4803.6;Prupe.1G531600.1;MSTRG.4803.8;MSTRG.4803.10;MSTRG.4803.9;MSTRG.4803.11;MSTRG.4803.12;Prupe.1G531700.1	hypothetical protein PRUPE_1G531600 [Prunus persica];dam4 [Prunus persica];MADS-box protein JOINTLESS isoform X4 [Prunus persica];MADS-box protein JOINTLESS isoform X2 [Prunus persica];MADS-box protein JOINTLESS [Prunus persica]	MIKC_MADS	7.68	12.09	11.63	4.59	5.95	4.2	3.55	4.24	4.72
Nin-like	MSTRG.21159	Prupe.7G181600	MSTRG.21159.1;Prupe.7G181600.2;Prupe.7G181600.3;MSTRG.21159.4;Prupe.7G181600.1;Prupe.7G181600.4;Prupe.7G181600.5;MSTRG.21159.8	protein RKD5 [Prunus persica];hypothetical protein PRUPE_7G181600 [Prunus persica]	Nin-like	4.57	5.8	3.84	1.53	0.99	1.28	0.41	0.99	1.33
PpARF1	MSTRG.11943	Prupe.4G085900	MSTRG.11943.1;MSTRG.11943.2;Prupe.4G085900.1;Prupe.4G085900.2	auxin response factor 6 [Prunus persica];hypothetical protein PRUPE_4G085900 [Prunus persica]	ARF	8.94	7.55	3.56	26.52	28.24	25.17	13.12	28.32	37.75
PpARF2	MSTRG.3316	Prupe.1G368300	Prupe.1G368300.1;MSTRG.3316.2	auxin response factor 5 isoform X1 [Prunus persica];auxin response factor 5 isoform X3 [Prunus persica]	ARF	1.38	1.39	1.21	7.47	4.76	2.03	1.93	11.06	9.84
PpB3-1	MSTRG.15317	Prupe.5G157600	Prupe.5G157600.2;Prupe.5G157600.3;Prupe.5G157600.4;Prupe.5G157600.5;Prupe.5G157600.6;Prupe.5G157600.7;Prupe.5G157600.13;Prupe.5G157600.14;Prupe.5G157600.1;Prupe.5G157600.10;Prupe.5G157600.11;Prupe.5G157600.12;Prupe.5G157600.8;Prupe.5G157600.9	B3 domain-containing protein Os01g0905400 isoform X1 [Prunus persica];B3 domain-containing protein Os01g0905400 isoform X2 [Prunus persica];uncharacterized protein LOC18776710 isoform X3 [Prunus persica];hypothetical protein PRUPE_5G157600 [Prunus persica]	B3	1.22	1.11	1.26	0.28	0.27	0.43	0	0.19	0.19
PpB3-2	MSTRG.3611	Prupe.1G388000	Prupe.1G388000.2;Prupe.1G388000.1	PREDICTED: B3 domain-containing protein REM10-like [Prunus mume]	B3	0.17	0.54	0.61	0.05	0.01	0.09	0.05	0.05	0.08
PpB3-3	MSTRG.3612	Prupe.1G388100	MSTRG.3612.1;Prupe.1G388100.1;MSTRG.3612.3;MSTRG.3612.4	PREDICTED: B3 domain-containing protein REM10-like [Prunus mume];hypothetical protein PRUPE_1G388100 [Prunus persica];PREDICTED: methyltransferase-like protein 2 [Prunus mume]	B3	2.52	2.5	2.14	1.2	1.24	0.87	0.76	0.57	1.17
PpB3-4	MSTRG.6444	Prupe.2G104700	Prupe.2G104700.1;MSTRG.6444.2;Prupe.2G104700.2;Prupe.2G104700.3	B3 domain-containing protein Os04g0386900 [Prunus persica]	B3	4.17	6.84	4.69	1.81	2.58	1.77	2.27	2.34	2.44
PpbHLH1	MSTRG.14189	Prupe.5G033300	Prupe.5G033300.1	transcription factor bHLH71 [Prunus persica]	bHLH	0.3	0.39	0.41	0.06	0	0	0	0.04	0
PpbHLH2	MSTRG.17592	Prupe.6G159200	Prupe.6G159200.1	transcription factor HEC2 [Prunus persica]	bHLH	0.06	0	0	0.63	0.56	0.23	0.7	0.32	3.46
PpbHLH3	MSTRG.21244	Prupe.7G191100	MSTRG.21244.1;MSTRG.21244.2;Prupe.7G191100.1;Prupe.7G191100.4;Prupe.7G191100.2;Prupe.7G191100.3	hypothetical protein PRUPE_7G191100 [Prunus persica]	bHLH	3.67	3.47	4.56	0.52	1.21	0.66	0.51	0.39	0.99
PpbHLH4	MSTRG.21404	Prupe.7G207500	MSTRG.21404.1;Prupe.7G207500.1;MSTRG.21404.3	putative transcription factor bHLH041 [Prunus persica]	bHLH	0.35	0	0	4.16	5.21	3.05	8.73	5.06	4.24
PpbHLH5	MSTRG.21570	Prupe.7G225800	Prupe.7G225800.1;MSTRG.21570.2	transcription factor bHLH68 [Prunus persica]	bHLH	3.72	7.37	5.99	2.58	4.8	2.99	0.91	1.58	1.82
PpbHLH6	MSTRG.6962	Prupe.2G170100	Prupe.2G170100.1;Prupe.2G170100.2	transcription factor EGL1 [Prunus persica];hypothetical protein PRUPE_2G170100 [Prunus persica]	bHLH	1.17	2.4	1.73	0.48	0.57	0.88	0.37	0.31	0.35
PpbZIP1	MSTRG.13866	Prupe.5G003000;Prupe.5G003100;Prupe.5G003400	MSTRG.13866.1;Prupe.5G003000.1;MSTRG.13866.2;MSTRG.13866.4;MSTRG.13866.5;Prupe.5G003100.1;Prupe.5G003400.1;MSTRG.13866.8;MSTRG.13866.9;MSTRG.13866.10	bZIP transcription factor 60 [Prunus persica];hypothetical protein PRUPE_5G003100 [Prunus persica];pyrophosphate--fructose 6-phosphate 1-phosphotransferase subunit alpha [Prunus persica]	bZIP	160.89	246.7	322.48	40.74	29.74	79.23	126.75	92.51	66.93
PpbZIP2	MSTRG.20574	Prupe.7G112200	MSTRG.20574.1;Prupe.7G112200.2;Prupe.7G112200.3;Prupe.7G112200.1	protein ABSCISIC ACID-INSENSITIVE 5 [Prunus persica]	bZIP	0.47	0.73	0.43	0.03	0.15	0.1	0.05	0.07	0.12
PpbZIP3	MSTRG.24350	Prupe.8G267100;Prupe.8G267200	Prupe.8G267100.1;MSTRG.24350.1;MSTRG.24350.3;Prupe.8G267200.1	bZIP transcription factor 53 [Prunus persica];uncharacterized protein LOC18768104 isoform X2 [Prunus persica];uncharacterized protein LOC18768104 isoform X1 [Prunus persica]	bZIP	142.61	147.75	162.23	61.47	65.76	68.55	68.71	86.28	77.22
PpbZIP4	MSTRG.3365	Prupe.1G374400	Prupe.1G374400.1	bZIP transcription factor 11 [Prunus persica]	bZIP	64.32	66.45	50.03	143.13	177.39	77.89	60.39	163.41	201.93
PpbZIP5	MSTRG.5137	Prupe.1G562000	MSTRG.5137.1;Prupe.1G562000.1	G-box-binding factor 4 [Prunus persica]	bZIP	1.33	1.88	2.33	1.1	0.9	0.77	0.5	0.63	0.84
PpbZIP6	MSTRG.5576	Prupe.2G025800	Prupe.2G025800.3;Prupe.2G025800.1;Prupe.2G025800.2;MSTRG.5576.4	basic leucine zipper 19 isoform X1 [Prunus persica]	bZIP	0.61	1.32	1.56	0.44	0.55	0.48	0.28	0.48	0.49
PpC2H2-1	MSTRG.18358	Prupe.6G238500	Prupe.6G238500.1;MSTRG.18358.2	zinc finger protein JACKDAW [Prunus persica]	C2H2	91.7	25.99	77.34	16.03	11.58	13.09	9.16	13.2	13.51
PpC2H2-2	MSTRG.20699	Prupe.7G125800	Prupe.7G125800.1	hypothetical protein PRUPE_7G125800 [Prunus persica]	C2H2	1.69	2.19	3.22	0.77	0.69	0.42	0.39	0.51	0.71
PpC3H-1	MSTRG.10389	Prupe.3G220100	Prupe.3G220100.2;Prupe.3G220100.1;MSTRG.10389.3;MSTRG.10389.4;MSTRG.10389.5;MSTRG.10389.6;MSTRG.10389.7	hypothetical protein PRUPE_3G220100 [Prunus persica];zinc finger CCCH domain-containing protein 13 isoform X1 [Prunus persica];PREDICTED: zinc finger CCCH domain-containing protein 13 isoform X1 [Prunus mume];zinc finger CCCH domain-containing protein 13 isoform X2 [Prunus yedoensis var. nudiflora]	C3H	3.37	6.06	4.06	1.17	1.51	1.05	0.89	1.57	2.34
PpC3H-2	MSTRG.20258	Prupe.7G076300	MSTRG.20258.1;Prupe.7G076300.1;Prupe.7G076300.2	zinc finger CCCH domain-containing protein 14 isoform X1 [Prunus persica]	C3H	16.23	20.18	19.53	9.33	9.64	8.09	4.71	7.83	10.11
PpC3H-3	MSTRG.3767	Prupe.1G416500	Prupe.1G416500.1	zinc finger CCCH domain-containing protein 23 [Prunus persica]	C3H	576.91	992.91	798.95	46.92	53.85	30.75	12.51	33.9	28.11
PpCO-like-1	MSTRG.10159	Prupe.3G194500	Prupe.3G194500.1;MSTRG.10159.2;MSTRG.10159.3;MSTRG.10159.4;MSTRG.10159.5;Prupe.3G194500.2	zinc finger protein CONSTANS-LIKE 9 isoform X1 [Prunus persica]	CO-like	137.93	307.56	306.04	98.46	109.01	113.75	22.41	29.66	87.54
PpCO-like-2	MSTRG.2744	Prupe.1G310900	Prupe.1G310900.1	zinc finger protein CONSTANS-LIKE 6 [Prunus persica]	CO-like	15.53	39.79	35.94	1.04	0.61	1.03	0.12	0.57	0.52
PpCO-like-3	MSTRG.742	Prupe.1G093900	Prupe.1G093900.1	zinc finger protein CONSTANS-LIKE 5 [Prunus persica]	CO-like	41.3	44.3	50.99	26.27	18.22	26.56	11.92	15.06	12.97
PpCO-like-4	MSTRG.3518	Prupe.1G398700	Prupe.1G398700.2;Prupe.1G398700.1	hypothetical protein PRUPE_1G398700 [Prunus persica];zinc finger protein CONSTANS-LIKE 4 [Prunus persica]	DBB;CO-like	245.54	363.47	322.52	69.62	71.26	53.59	16.56	61.37	64.54
PpERF1	MSTRG.10412	Prupe.3G223300	Prupe.3G223300.1	putative dehydration-responsive element-binding protein 2H [Prunus persica]	ERF	5.97	8.5	6.88	2.82	2.95	2.33	2.36	2.84	3.83
PpERF2	MSTRG.15795	Prupe.5G213800	Prupe.5G213800.1	protein PPLZ02 [Prunus persica]	ERF	0.95	1.63	2.31	0.08	0.39	0.33	0	0	0
PpERF3	MSTRG.16437	Prupe.6G039700	Prupe.6G039700.1	pathogenesis-related genes transcriptional activator PTI6 [Prunus persica]	ERF	43.24	48.49	45.32	22.47	34.35	28.83	6.18	6.97	17.41
PpERF4	MSTRG.19551	Prupe.7G004900	Prupe.7G004900.1	ethylene-responsive transcription factor RAP2-11 [Prunus persica]	ERF	1.18	1.65	1.57	0.09	0.29	0.15	0.15	0.16	0.6
PpERF5	MSTRG.7881	Prupe.2G272400	Prupe.2G272400.1	ethylene-responsive transcription factor ERF105 [Prunus persica]	ERF	52.28	34.54	44.44	107.29	106.93	100.28	50.04	69.18	71.61
PpFAR1-1	MSTRG.23551	Prupe.8G188300	Prupe.8G188300.1	protein FAR1-RELATED SEQUENCE 7 [Prunus persica]	FAR1	2.69	4.73	3.11	1.43	1.62	1.09	0.3	0.68	1.39
PpFAR1-2	MSTRG.23552	Prupe.8G188400	Prupe.8G188400.1;MSTRG.23552.2;MSTRG.23552.3	protein FAR1-RELATED SEQUENCE 5 [Prunus persica];PREDICTED: protein FAR1-RELATED SEQUENCE 5 [Prunus mume]	FAR1	3.03	3.92	3.76	1.74	1.84	1.38	0.61	1.09	1.58
PpFAR1-3	MSTRG.4350	Prupe.1G482700	Prupe.1G482700.1;MSTRG.4350.2	protein FAR1-RELATED SEQUENCE 6 [Prunus persica]	FAR1	4.4	7.18	5.94	2.02	2.52	2.36	2.12	1.93	1.62
PpG2-like-1	MSTRG.11765	Prupe.4G062400	Prupe.4G062400.7;Prupe.4G062400.6;Prupe.4G062400.1;Prupe.4G062400.2;Prupe.4G062400.3;Prupe.4G062400.4;Prupe.4G062400.5;MSTRG.11765.8	putative two-component response regulator ARR21 [Prunus persica]	G2-like	0.04	0.03	0.08	0.34	0.34	0.25	0.68	0.42	0.31
PpG2-like-2	MSTRG.20798	Prupe.7G138100	Prupe.7G138100.1;Prupe.7G138100.2	myb family transcription factor EFM isoform X1 [Prunus persica];myb family transcription factor EFM isoform X2 [Prunus persica]	G2-like	1.22	1.09	1.39	0.71	0.51	0.66	0.41	0.41	0.25
PpG2-like-3	MSTRG.8652	Prupe.3G027400	Prupe.3G027400.2;Prupe.3G027400.3;Prupe.3G027400.4;Prupe.3G027400.5;Prupe.3G027400.6;Prupe.3G027400.1;MSTRG.8652.7;MSTRG.8652.8;MSTRG.8652.9;Prupe.3G027400.7;Prupe.3G027400.8;Prupe.3G027400.9;Prupe.3G027400.10;Prupe.3G027400.11	myb family transcription factor PHL6 [Prunus persica]	G2-like	1.71	0.65	1.15	2.09	3.16	3	2.52	2.85	2.8
PpGATA-1	MSTRG.24370	Prupe.8G268800;Prupe.8G268900	Prupe.8G268800.1;MSTRG.24370.2;MSTRG.24370.3;Prupe.8G268900.1;MSTRG.24370.5	uncharacterized protein LOC18766489 [Prunus persica];hypothetical protein PRUPE_8G268900 [Prunus persica];uncharacterized protein LOC110749406 [Prunus avium]	GATA	4.68	6.08	6.21	2.04	1.47	1.74	0.48	1.47	1.14
PpGATA-2	MSTRG.6677	Prupe.2G135400	Prupe.2G135400.1	GATA transcription factor 4 [Prunus persica]	GATA	4.09	9.74	6.4	1.35	1.05	1.76	0.52	0.35	0.39
PpGATA-3	MSTRG.991	Prupe.1G126000	MSTRG.991.1;Prupe.1G126000.1	GATA transcription factor 15 [Prunus persica]	GATA	47.48	66.91	69.27	18.5	18.31	22.71	15.28	11.75	11.71
PpGRAS-1	MSTRG.16755	Prupe.6G073700	Prupe.6G073700.1	scarecrow-like protein 30 [Prunus persica]	GRAS	14.71	14.89	18.11	8.42	12.93	10.59	6.14	6.74	8.92
PpGRAS-2	MSTRG.20917	Prupe.7G153700	Prupe.7G153700.1;Prupe.7G153700.2;Prupe.7G153700.3;MSTRG.20917.4	scarecrow-like protein 4 [Prunus persica]	GRAS	4.39	2.83	1.66	16.85	16.81	3.41	1.59	11.45	21.05
PpGRAS-3	MSTRG.9866	Prupe.3G162500	Prupe.3G162500.1	DELLA protein GAI [Prunus persica]	GRAS	32.29	38.23	44.52	5.83	5.39	4.45	1.17	4.52	2.14
PpGRF-1	MSTRG.18142	Prupe.6G217000	Prupe.6G217000.1;MSTRG.18142.3;MSTRG.18142.2	growth-regulating factor 1 isoform X1 [Prunus persica]	GRF	5.57	6.02	4.61	1.27	1.86	1.69	0.2	0.62	0.94
PpGRF-2	MSTRG.3780	Prupe.1G419000	Prupe.1G419000.1;MSTRG.3780.2;Prupe.1G419000.2	growth-regulating factor 6 [Prunus persica];growth-regulating factor 6 [Prunus yedoensis var. nudiflora]	GRF	3.54	2.77	4.49	1.02	0.5	0.73	0.65	1.11	1.25
PpGRF-3	MSTRG.6795	Prupe.2G148100	Prupe.2G148100.1;MSTRG.6795.2	growth-regulating factor 9 isoform X2 [Prunus persica];growth-regulating factor 9 isoform X1 [Prunus persica]	GRF	2.96	3.67	4.13	0.67	1.13	1.37	0.99	1.09	1.7
PpHD-ZIP-1	MSTRG.11427	Prupe.4G024800	Prupe.4G024800.3;Prupe.4G024800.1;Prupe.4G024800.2	homeobox-leucine zipper protein PROTODERMAL FACTOR 2 [Prunus persica]	HD-ZIP	0.31	0.57	0.56	0.23	0.2	0.26	0.08	0.06	0.15
PpHD-ZIP-2	MSTRG.4051	Prupe.1G447100	Prupe.1G447100.1;MSTRG.4051.3;MSTRG.4051.2;MSTRG.4051.4;Prupe.1G447100.2;MSTRG.4051.6;MSTRG.4051.7;MSTRG.4051.8	homeobox-leucine zipper protein ATHB-8 [Prunus persica];PREDICTED: homeobox-leucine zipper protein ATHB-8 [Prunus mume]	HD-ZIP	3.39	2.02	2.35	21.88	21.33	12.67	21.03	23.95	22.46
PpHD-ZIP-3	MSTRG.4718	Prupe.1G523000	Prupe.1G523000.1;MSTRG.4718.2	homeobox-leucine zipper protein ATHB-6 [Prunus persica]	HD-ZIP	2.38	5.2	4.87	1.21	0.83	1.69	0.36	1.33	0.54
PpHD-ZIP-4	MSTRG.8035	Prupe.2G291400;Prupe.2G291500	Prupe.2G291400.1;MSTRG.8035.2;Prupe.2G291500.1	homeobox-leucine zipper protein HDG7 isoform X1 [Prunus persica];protein ROOT PRIMORDIUM DEFECTIVE 1 [Prunus persica]	HD-ZIP	3.87	3.63	3.65	1.34	0.74	0.96	1.1	0.93	1.36
PpHD-ZIP-5	MSTRG.8269	Prupe.2G316600	Prupe.2G316600.1;MSTRG.8269.2	homeobox-leucine zipper protein ATHB-12 [Prunus persica]	HD-ZIP	3.81	11.19	6.47	0.32	0.23	0.35	0.03	0.3	0.08
PpHSF1	MSTRG.24070	Prupe.8G234900	Prupe.8G234900.1;Prupe.8G234900.2;MSTRG.24070.3;Prupe.8G234900.3;Prupe.8G234900.5;Prupe.8G234900.6;Prupe.8G234900.7;Prupe.8G234900.8;Prupe.8G234900.4	heat stress transcription factor A-7a [Prunus persica];hypothetical protein PRUPE_8G234900 [Prunus persica]	HSF	1.98	5.44	3.95	0.49	0.64	0.69	0.3	0.3	0.85
PpHSF2	MSTRG.8040	Prupe.2G292100	Prupe.2G292100.1;MSTRG.8040.1	heat stress transcription factor B-2a [Prunus persica]	HSF	30.88	30.91	34.35	14.52	17.35	22.44	11.43	16.13	14.71
PpHSF3	MSTRG.9362	Prupe.3G108700	MSTRG.9362.1;Prupe.3G108700.1;Prupe.3G108700.2	heat stress transcription factor A-4b isoform X2 [Prunus persica];heat stress transcription factor A-4c isoform X1 [Prunus persica]	HSF	80.86	16.2	28.8	175.48	127.88	205.93	178.77	168.85	129.5
PpLBD1	MSTRG.10516	Prupe.3G236200	Prupe.3G236200.1	LOB domain-containing protein 41 [Prunus persica]	LBD	726.11	375.96	612.71	176.04	70.08	46.26	18.88	33.99	40.71
PpLSD1	MSTRG.14258	Prupe.5G039600	Prupe.5G039600.1;Prupe.5G039600.2;Prupe.5G039600.5;Prupe.5G039600.3;Prupe.5G039600.4	PREDICTED: uncharacterized protein LOC105765014 isoform X2 [Gossypium raimondii];PREDICTED: protein LOL1 isoform X3 [Vigna angularis]	LSD	4.43	4.83	4.88	1.78	1.36	2.59	0.96	0.3	1.2
PpMYB1	MSTRG.17104	Prupe.6G109200	Prupe.6G109200.1	transcription factor RAX2 [Prunus persica]	MYB	0.11	0.58	0.39	3.09	2.56	1.8	0.74	0.97	1.46
PpMYB2	MSTRG.18649	Prupe.6G271600	Prupe.6G271600.1	transcription factor DIVARICATA [Prunus persica]	MYB	30.61	39.12	33.88	15.79	19.17	15.57	3.1	6.15	11.04
PpMYB3	MSTRG.3129	Prupe.1G349600;Prupe.1G349700	Prupe.1G349600.1;MSTRG.3129.2;Prupe.1G349700.1;MSTRG.3129.4;MSTRG.3129.3;MSTRG.3129.6	uncharacterized protein LOC18793496 [Prunus persica];hypothetical protein DVH24_040192 [Malus domestica];transcription factor SRM1 [Prunus persica]	MYB	9.9	12.87	9.09	5.31	5.08	4.95	1.44	2.99	4.24
PpMYB4	MSTRG.3564	Prupe.1G404700	Prupe.1G404700.1	transcription factor MYB114 [Prunus persica]	MYB	1.2	0.91	1.54	0	0	0	0	0	0
PpMYB5	MSTRG.4092	Prupe.1G452000	Prupe.1G452000.1;Prupe.1G452000.2;Prupe.1G452000.3	transcription factor MYB3R-1 [Prunus persica];hypothetical protein PRUPE_1G452000 [Prunus persica]	MYB	1.08	0.62	0.68	1.05	1.07	1.65	2.63	1.84	2.07
PpMYB6	MSTRG.6077	Prupe.2G070600	MSTRG.6077.1;Prupe.2G070600.1	transcription factor DIVARICATA [Prunus persica]	MYB	6.6	8.31	9.15	2.38	2.95	2.4	3.35	4.79	2.39
PpMYB7	MSTRG.7900	Prupe.2G273900	MSTRG.7900.1;Prupe.2G273900.1	transcription factor MYB6 [Prunus yedoensis var. nudiflora];transcription factor MYB6 [Prunus persica]	MYB	0.66	2.54	1.75	0.13	0.36	0.53	0.15	0.33	0.1
PpMYB8	MSTRG.8466	Prupe.3G006300	Prupe.3G006300.1;MSTRG.8466.2;MSTRG.8466.3	transcription factor MYB108 [Prunus persica]	MYB	0.28	0.11	0	3.25	1.6	5.64	2.22	1.39	3.37
PpMYB9	MSTRG.4989	Prupe.1G551400	Prupe.1G551400.2;MSTRG.4989.1;Prupe.1G551400.1	hypothetical protein PRUPE_1G551400 [Prunus persica];transcription repressor MYB6 [Prunus persica]	MYB;MYB_related	2.68	2.8	2.68	1.4	0	0	0	0.85	0
PpMYB10	MSTRG.11568	Prupe.4G039700	MSTRG.11568.1;Prupe.4G039700.1;Prupe.4G039700.2;MSTRG.11568.4	uncharacterized protein Pyn_15373 [Prunus yedoensis var. nudiflora];uncharacterized protein LOC18778731 isoform X1 [Prunus persica];uncharacterized protein LOC18778731 isoform X2 [Prunus persica]	MYB_related	2.18	2.97	2.78	1.44	1.22	1.23	2.38	1.33	1.14
PpMYB11	MSTRG.14498	Prupe.5G064900;Prupe.5G065000	Prupe.5G064900.1;MSTRG.14498.1;MSTRG.14498.2;Prupe.5G065000.1	transcription factor MYB1R1 isoform X1 [Prunus persica];uncharacterized protein LOC18776208 [Prunus persica]	MYB_related	35.21	48.34	45.27	20.21	21.28	16.7	15.45	15.98	25.25
PpMYB12	MSTRG.15520	Prupe.5G182000	Prupe.5G182000.1;MSTRG.15520.2;MSTRG.15520.3	transcription factor MYB1R1 [Prunus persica]	MYB_related	61.51	59.8	59.53	16.87	12.51	15.31	9.73	10.96	13.46
PpMYB13	MSTRG.16211	Prupe.6G015400	MSTRG.16211.1;Prupe.6G015400.1	uncharacterized protein LOC18775627 [Prunus persica]	MYB_related	3.68	7.51	5.1	2	2.6	1.54	1.54	1.75	2.26
PpMYB14	MSTRG.18324	Prupe.6G234700	Prupe.6G234700.1;Prupe.6G234700.2;MSTRG.18324.3;MSTRG.18324.4;MSTRG.18324.5;MSTRG.18324.6;MSTRG.18324.7;MSTRG.18324.8;MSTRG.18324.9;MSTRG.18324.11;MSTRG.18324.10;MSTRG.18324.12;MSTRG.18324.13	uncharacterized protein LOC18772612 isoform X1 [Prunus persica];uncharacterized protein LOC18772612 isoform X2 [Prunus persica];PREDICTED: uncharacterized protein LOC103342147 isoform X1 [Prunus mume]	MYB_related	7.9	9.81	8.51	3.67	3.65	3.7	2.1	2.87	3.79
PpMYB15	MSTRG.20254	Prupe.7G075800	Prupe.7G075800.1;MSTRG.20254.2	uncharacterized protein LOC18769143 [Prunus persica]	MYB_related	2.71	3.76	3.13	1.25	1.43	1.44	1.13	0.69	1.24
PpMYB16	MSTRG.8128	Prupe.2G301500	Prupe.2G301500.1;MSTRG.8128.2;MSTRG.8128.3;MSTRG.8128.4	protein REVEILLE 6 [Prunus persica]	MYB_related	20.81	39.14	34.93	17.74	20.71	18.95	7.74	8.38	17.64
PpMYB17	MSTRG.8800	Prupe.3G045300	Prupe.3G045300.5;Prupe.3G045300.4;Prupe.3G045300.1;Prupe.3G045300.2;Prupe.3G045300.3	telomere repeat-binding factor 4 [Prunus persica]	MYB_related	2.8	5.25	4.16	2.49	3.12	1.73	0.84	1.32	1.98
PpMYB18	MSTRG.8949	Prupe.3G059300	Prupe.3G059300.1;MSTRG.8949.2;MSTRG.8949.4;MSTRG.8949.3	uncharacterized protein LOC18784192 [Prunus persica]	MYB_related	78.03	85.05	89.93	28.46	24.43	32.61	22.56	27.09	23.46
PpNAC1	MSTRG.12098	Prupe.4G106100	Prupe.4G106100.1;MSTRG.12098.3;MSTRG.12098.2;Prupe.4G106100.2	transcription factor JUNGBRUNNEN 1 isoform X2 [Prunus persica];transcription factor JUNGBRUNNEN 1 isoform X1 [Prunus persica];hypothetical protein PRUPE_4G106100 [Prunus persica]	NAC	0	0	0	1.16	0.68	0.56	3.86	2.45	0.89
PpNAC2	MSTRG.22321	Prupe.8G035300;Prupe.8G035400	Prupe.8G035300.1;MSTRG.22321.2;Prupe.8G035400.1	NAC domain-containing protein 82 [Prunus persica];hypothetical protein PRUPE_8G035400 [Prunus persica]	NAC	11.94	10.81	11.61	5.78	7.04	6.4	4.1	5.49	6.32
PpNAC3	MSTRG.2468	Prupe.1G277500	MSTRG.2468.1;Prupe.1G277500.1	NAC transcription factor 29 [Prunus persica]	NAC	127.99	132.08	132.76	30.37	31.49	39.74	35.02	30.33	20.76
PpNAC4	MSTRG.7236	Prupe.2G201900	Prupe.2G201900.1;MSTRG.7236.2;MSTRG.7236.3;MSTRG.7236.4	NAC domain-containing protein 68 isoform X1 [Prunus persica]	NAC	2.44	2.82	2.95	0.9	1.59	0.5	0.38	0.63	0.62
PpNF-YA	MSTRG.8791	Prupe.3G043900	Prupe.3G043900.1;MSTRG.8791.3;MSTRG.8791.2;Prupe.3G043900.3;Prupe.3G043900.2;Prupe.3G043900.4;Prupe.3G043900.5;Prupe.3G043900.6;MSTRG.8791.9;Prupe.3G043900.7;MSTRG.8791.11	hypothetical protein PRUPE_3G043900 [Prunus persica]	NF-YA	4.36	6.72	7.43	3.29	3.11	4.1	1.22	2.34	2.69
PpNF-YB1	MSTRG.13310	Prupe.4G242700	Prupe.4G242700.1	nuclear transcription factor Y subunit B-3 [Prunus persica]	NF-YB	7.42	8.43	9.25	1.01	1.49	1.34	0.36	1.61	1.52
PpNF-YB2	MSTRG.18385	Prupe.6G241800	MSTRG.18385.1;MSTRG.18385.2;MSTRG.18385.3;Prupe.6G241800.2;Prupe.6G241800.3;Prupe.6G241800.4;Prupe.6G241800.1;Prupe.6G241800.5;MSTRG.18385.9;MSTRG.18385.10	nuclear transcription factor Y subunit B-10 [Prunus yedoensis var. nudiflora];hypothetical protein PRUPE_6G241800 [Prunus persica]	NF-YB	4.92	9.29	7.27	2.14	2.33	1.92	2.11	1.89	2.75
PpNF-YC	MSTRG.1294	Prupe.1G152500	Prupe.1G152500.2;Prupe.1G152500.1;Prupe.1G152500.3;MSTRG.1294.5;MSTRG.1294.4;Prupe.1G152500.4;Prupe.1G152500.5;Prupe.1G152500.6	nuclear transcription factor Y subunit C-3 [Prunus persica]	NF-YC	5.99	12	10.4	2.5	1.88	2.6	1.08	1.27	2.21
PpTCP1	MSTRG.1972	Prupe.1G222000	Prupe.1G222000.1;MSTRG.1972.2	transcription factor TCP20 [Prunus persica]	TCP	7.61	5.78	7.52	4.08	4.86	3.35	0.96	2.05	2.3
PpTCP2	MSTRG.8004	Prupe.2G288000;Prupe.2G288100	MSTRG.8004.1;Prupe.2G288000.1;Prupe.2G288100.1	pentatricopeptide repeat-containing protein At4g38010 [Prunus persica];transcription factor TCP19 [Prunus persica]	TCP	2.53	2.7	2.6	0.63	0.51	0.69	0.55	0.79	0.53
PpTCP3	MSTRG.9508	Prupe.3G124900	Prupe.3G124900.1;Prupe.3G124900.2;Prupe.3G124900.3	transcription factor TCP4 [Prunus persica]	TCP	0.66	1	0.97	0.69	0.91	0.73	0.21	0.22	0.45
PpTrihelix1	MSTRG.15288	Prupe.5G152800	Prupe.5G152800.1;Prupe.5G152800.2;Prupe.5G152800.3;MSTRG.15288.5;MSTRG.15288.4;MSTRG.15288.7;MSTRG.15288.6;MSTRG.15288.10;MSTRG.15288.8;MSTRG.15288.9;MSTRG.15288.12;MSTRG.15288.11;MSTRG.15288.13	uncharacterized protein LOC18777440 isoform X1 [Prunus persica];uncharacterized protein LOC18777440 isoform X2 [Prunus persica];hypothetical protein PRUPE_5G152800 [Prunus persica];PREDICTED: ribonuclease J isoform X2 [Prunus mume]	Trihelix	4.31	6.72	6.82	1.45	1.02	0.91	0.88	1.3	2.03
PpTrihelix2	MSTRG.20653	Prupe.7G120800	Prupe.7G120800.1	uncharacterized protein LOC18771128 [Prunus persica]	Trihelix	28.92	27.55	38.34	9.88	4.83	2.58	0.86	1.27	2.07
PpTrihelix3	MSTRG.22262	Prupe.8G028700	Prupe.8G028700.1	trihelix transcription factor GT-2 [Prunus persica]	Trihelix	3.5	5.18	5.23	2.39	2.3	2.56	1.31	2.26	1.73
PpWRKY1	MSTRG.11371	Prupe.4G017600	Prupe.4G017600.1;Prupe.4G017600.2;MSTRG.11371.3;MSTRG.11371.4;MSTRG.11371.5;MSTRG.11371.6	probable WRKY transcription factor 31 [Prunus persica];hypothetical protein PRUPE_4G017600 [Prunus persica]	WRKY	24.98	17.72	21.48	65.42	78.66	58.82	72.18	61.65	60.81
PpWRKY2	MSTRG.18772	Prupe.6G286000	MSTRG.18772.2;MSTRG.18772.3;MSTRG.18772.1;Prupe.6G286000.1	probable WRKY transcription factor 33 [Prunus persica]	WRKY	48.17	14.92	23.19	102.13	113.58	107.47	52.01	69.29	86.38
PpWRKY3	MSTRG.18847	Prupe.6G295100	MSTRG.18847.1;Prupe.6G295100.1	probable WRKY transcription factor 70 [Prunus persica]	WRKY	6.15	9.04	6.42	0.36	0.52	1.02	0.31	0.6	0.25
PpWRKY4	MSTRG.4151	Prupe.1G459100	Prupe.1G459100.1;MSTRG.4151.2	probable WRKY transcription factor 17 [Prunus persica]	WRKY	15.67	6.26	7.92	39.32	18.48	30.74	50.11	51.61	33.76
PpWRKY5	MSTRG.7823	Prupe.2G264900	Prupe.2G264900.1	WRKY transcription factor 55 [Prunus persica]	WRKY	0.07	0.03	0	0.66	0.35	0.84	1.06	1.3	1.44
SBP	Prupe.3G139800	Prupe.3G139800	Prupe.3G139800.1	squamosa promoter-binding-like protein 3 [Prunus persica]	SBP	0.69	0.44	0.69	0.18	0.16	0.14	0.06	0.2	0.06
TALE	MSTRG.7572	Prupe.2G241700	Prupe.2G241700.1;MSTRG.7572.2;MSTRG.7572.4;MSTRG.7572.3	BEL1-like homeodomain protein 9 [Prunus persica]	TALE	2.74	4.52	5.04	0.52	0.77	0.9	0.29	0.64	0.75

## Sheet: TableS7-2
Table S7 Transcription factors highly associated with carotenoids
geneName	metaName	PCC	PCCP
MSTRG.12098	violaxanthin-myristate-oleate	0.997	6.3e-09
MSTRG.12098	rubixanthin palmitate	0.996	1.43e-08
MSTRG.12098	zeaxanthin-myristate-palmitate	0.994	5.73e-08
MSTRG.4051	zeaxanthin-myristate-palmitate	0.991	2.58e-07
MSTRG.12098	lutein oleate	0.989	4.49e-07
MSTRG.12098	lutein dipalmitate	0.986	1.026e-06
MSTRG.7823	zeaxanthin-oleate-palmitate	0.985	1.45e-06
MSTRG.15520	Neoxanthin	0.984	1.53e-06
MSTRG.4051	lutein oleate	0.984	1.82e-06
MSTRG.8949	Neoxanthin	0.982	2.77e-06
MSTRG.12098	lutein dilaurate	0.981	3.23e-06
MSTRG.4051	rubixanthin palmitate	0.98	3.387e-06
MSTRG.14305	Neoxanthin	0.979	4.46e-06
MSTRG.12098	lutein dimyristate	0.979	4.552e-06
MSTRG.742	Lutein	0.977	5.58e-06
MSTRG.11371	lutein oleate	0.974	8.671e-06
MSTRG.12098	zeaxanthin-laurate-palmitate	0.974	9.05e-06
MSTRG.991	Neoxanthin	0.973	1.03e-05
MSTRG.11371	zeaxanthin-myristate-palmitate	0.973	1.05e-05
MSTRG.4051	violaxanthin-myristate-oleate	0.973	9.92e-06
MSTRG.12098	violaxanthin palmitoleate	0.973	1.04e-05
MSTRG.4051	lutein dipalmitate	0.971	1.37e-05
MSTRG.2744	Neoxanthin	0.97	1.57e-05
MSTRG.4051	lutein dimyristate	0.97	1.5343e-05
MSTRG.12098	lutein dioleate	0.97	1.42e-05
MSTRG.3767	Neoxanthin	0.969	1.66e-05
MSTRG.4051	lutein dilaurate	0.969	1.7566e-05
MSTRG.11371	rubixanthin palmitate	0.969	1.77e-05
MSTRG.12098	zeaxanthin palmitate	0.969	1.73e-05
MSTRG.9866	Neoxanthin	0.968	1.85e-05
MSTRG.2468	Neoxanthin	0.966	2.36e-05
MSTRG.12098	violaxanthin-myristate-laurate	0.965	2.53e-05
MSTRG.18847	Neoxanthin	0.964	2.73e-05
MSTRG.742	Neoxanthin	0.964	2.94e-05
MSTRG.12098	zeaxanthin dipalmitate	0.964	2.82e-05
MSTRG.20798	Lutein	0.963	3.06e-05
MSTRG.6677	Lutein	0.963	3.05e-05
MSTRG.11371	violaxanthin-myristate-oleate	0.963	2.9555e-05
MSTRG.4051	β-cryptoxanthin myristate	0.961	3.81e-05
MSTRG.4051	violaxanthin palmitoleate	0.961	3.56e-05
MSTRG.12098	β-cryptoxanthin myristate	0.96	4.11e-05
MSTRG.11371	zeaxanthin dipalmitate	0.96	4.11e-05
MSTRG.3564	Neoxanthin	0.959	4.29e-05
MSTRG.11765	zeaxanthin-myristate-palmitate	0.959	4.24e-05
MSTRG.11765	zeaxanthin-laurate-palmitate	0.959	4.33e-05
MSTRG.11765	violaxanthin-myristate-oleate	0.959	4.4334e-05
MSTRG.11371	lutein dilaurate	0.958	4.64e-05
MSTRG.4051	zeaxanthin dipalmitate	0.958	5e-05
MSTRG.12098	β-cryptoxanthin oleate	0.957	5e-05
MSTRG.8269	Neoxanthin	0.956	5.48e-05
MSTRG.12098	(E/Z)-Phytoene	0.955	6.3e-05
MSTRG.4051	lutein dioleate	0.955	5.98e-05
MSTRG.12098	violaxanthin laurate	0.955	5.87e-05
MSTRG.6677	Neoxanthin	0.954	6.5e-05
MSTRG.8004	Neoxanthin	0.954	6.4897e-05
MSTRG.20814	Lutein	0.954	6.74e-05
MSTRG.12098	violaxanthin dilaurate	0.954	6.45e-05
MSTRG.12098	β-cryptoxanthin laurate	0.952	7.76e-05
MSTRG.4051	antheraxanthin dipalmitate	0.952	7.54e-05
MSTRG.11765	rubixanthin palmitate	0.951	7.9e-05
MSTRG.10516	Neoxanthin	0.949	9.22e-05
MSTRG.18324	Neoxanthin	0.949	9.31e-05
MSTRG.11371	lutein dipalmitate	0.949	9.47e-05
MSTRG.4051	violaxanthin-myristate-laurate	0.949	9.3018e-05
MSTRG.20653	Lutein	0.948	0.00010279
MSTRG.11371	zeaxanthin-palmitate-stearate	0.948	9.99e-05
MSTRG.4151	violaxanthin dilaurate	0.948	9.83e-05
MSTRG.4051	(E/Z)-Phytoene	0.947	0.000105043
MSTRG.12098	antheraxanthin dipalmitate	0.947	0.000105281
MSTRG.4051	β-cryptoxanthin palmitate	0.946	0.0001135
MSTRG.7881	lutein caprate	0.945	0.000121359
MSTRG.7881	lutein palmitate	0.945	0.000124504
MSTRG.11765	violaxanthin palmitoleate	0.945	0.000119614
MSTRG.20798	Neoxanthin	0.944	0.000128173
MSTRG.11765	lutein dipalmitate	0.944	0.000126574
MSTRG.4051	β-cryptoxanthin laurate	0.943	0.000134939
MSTRG.4151	(E/Z)-Phytoene	0.943	0.000140703
MSTRG.1294	Neoxanthin	0.943	0.000136362
MSTRG.4051	violaxanthin dilaurate	0.943	0.0001363
MSTRG.12098	β-cryptoxanthin palmitate	0.942	0.000145858
MSTRG.20653	Neoxanthin	0.942	0.000144647
MSTRG.12098	zeaxanthin-palmitate-stearate	0.942	0.000149611
MSTRG.4092	Zeaxanthin	0.941	0.000151435
MSTRG.11765	violaxanthin laurate	0.941	0.000155641
MSTRG.8040	Neoxanthin	0.94	0.000164781
MSTRG.11765	lutein oleate	0.94	0.000160369
MSTRG.22321	Neoxanthin	0.939	0.000175569
MSTRG.4350	Neoxanthin	0.939	0.000170745
MSTRG.14305	Lutein	0.939	0.000171284
MSTRG.15795	Lutein	0.939	0.000176603
MSTRG.991	Lutein	0.939	0.00017749
MSTRG.4151	Zeaxanthin	0.939	0.000176108
MSTRG.24350	Violaxanthin	0.939	0.000173421
MSTRG.24370	Neoxanthin	0.938	0.000181585
MSTRG.8004	Violaxanthin	0.938	0.000187336
MSTRG.3008	Neoxanthin	0.937	0.000193257
MSTRG.11371	β-Cryptoxanthin	0.936	0.000203668
MSTRG.3479	Neoxanthin	0.936	0.000206296
MSTRG.10516	Lutein	0.936	0.000209043
MSTRG.4051	zeaxanthin-laurate-palmitate	0.935	0.000211318
MSTRG.4051	β-cryptoxanthin oleate	0.934	0.000225531
MSTRG.9866	Lutein	0.934	0.000229473
MSTRG.4151	lutein dipalmitate	0.934	0.000230544
MSTRG.20814	Neoxanthin	0.933	0.000235818
MSTRG.7572	Neoxanthin	0.933	0.000243443
MSTRG.15795	5,6epoxy-luttein dilaurate	0.932	0.00025494
MSTRG.4151	β-cryptoxanthin laurate	0.932	0.000248299
MSTRG.11765	β-cryptoxanthin oleate	0.931	0.000265788
MSTRG.4151	antheraxanthin dipalmitate	0.931	0.000263103
MSTRG.6962	Neoxanthin	0.931	0.000266152
MSTRG.4051	zeaxanthin palmitate	0.931	0.000261362
Prupe.3G139800	Neoxanthin	0.93	0.00028133
MSTRG.11765	zeaxanthin dipalmitate	0.93	0.000281475
MSTRG.20917	violaxanthin dimyristate	0.93	0.000273858
MSTRG.11765	lutein dimyristate	0.929	0.000294208
MSTRG.4151	lutein dioleate	0.929	0.000287765
MSTRG.4151	lutein dilaurate	0.929	0.000293138
MSTRG.11371	lutein myristate	0.929	0.000294607
MSTRG.15317	lutein laurate	0.929	0.000292087
MSTRG.4151	β-cryptoxanthin myristate	0.928	0.000302872
MSTRG.11371	lutein dimyristate	0.928	0.000300605
MSTRG.11371	zeaxanthin-laurate-palmitate	0.928	0.000303054
MSTRG.11765	lutein dilaurate	0.927	0.000324683
MSTRG.11371	violaxanthin palmitoleate	0.927	0.00031525
MSTRG.22262	Neoxanthin	0.926	0.000343464
MSTRG.11765	lutein dioleate	0.926	0.000341753
MSTRG.11371	zeaxanthin palmitate	0.926	0.000335873
MSTRG.11371	violaxanthin-myristate-laurate	0.926	0.00033748
MSTRG.12098	violaxanthin palmitate	0.926	0.000344701
MSTRG.21159	Neoxanthin	0.925	0.000356927
MSTRG.11765	violaxanthin-myristate-laurate	0.925	0.000349051
MSTRG.4051	violaxanthin laurate	0.925	0.000356515
MSTRG.18772	β-Cryptoxanthin	0.924	0.000376854
MSTRG.9362	lutein dilaurate	0.924	0.000364608
MSTRG.11371	violaxanthin dilaurate	0.924	0.000364058
MSTRG.24361	Violaxanthin	0.923	0.000390429
MSTRG.9085	Zeaxanthin	0.922	0.000400559
MSTRG.8652	zeaxanthin dipalmitate	0.922	0.000404154
MSTRG.11371	β-cryptoxanthin myristate	0.921	0.000413479
MSTRG.20254	Neoxanthin	0.921	0.000423002
MSTRG.3780	Violaxanthin	0.921	0.000420366
MSTRG.6962	Lutein	0.92	0.000433015
MSTRG.3611	Violaxanthin	0.92	0.000445097
MSTRG.21404	violaxanthin dilaurate	0.92	0.000431539
MSTRG.12098	violaxanthin myristate	0.92	0.000447985
MSTRG.18142	Lutein	0.919	0.000459169
MSTRG.4151	lutein oleate	0.919	0.000467521
MSTRG.18772	lutein palmitate	0.919	0.000461506
MSTRG.11765	β-cryptoxanthin palmitate	0.918	0.000478915
MSTRG.9362	lutein oleate	0.918	0.000477023
MSTRG.7823	β-cryptoxanthin laurate	0.917	0.000506942
MSTRG.3365	violaxanthin dimyristate	0.917	0.000505098
MSTRG.3342	Neoxanthin	0.916	0.000521304
MSTRG.15520	Lutein	0.916	0.000524149
MSTRG.21404	zeaxanthin dipalmitate	0.916	0.000517842
MSTRG.11943	zeaxanthin-oleate-palmitate	0.916	0.00051203
MSTRG.4151	violaxanthin dipalmitate	0.916	0.000517135
MSTRG.4151	violaxanthin laurate	0.916	0.000529259
MSTRG.24370	Lutein	0.915	0.000549417
MSTRG.18772	lutein myristate	0.915	0.000533369
MSTRG.4092	(E/Z)-Phytoene	0.914	0.000561389
MSTRG.3518	Neoxanthin	0.914	0.000569517
MSTRG.8269	Lutein	0.914	0.000556478
MSTRG.4151	zeaxanthin palmitate	0.914	0.000573748
MSTRG.13866	Violaxanthin	0.914	0.000567959
MSTRG.9362	β-Cryptoxanthin	0.913	0.000587898
MSTRG.4151	lutein dimyristate	0.913	0.000576767
MSTRG.4051	zeaxanthin-palmitate-stearate	0.913	0.000595063
MSTRG.2744	Lutein	0.912	0.000604284
MSTRG.9362	zeaxanthin dipalmitate	0.912	0.000610045
MSTRG.9362	violaxanthin dilaurate	0.912	0.000617192
MSTRG.9085	violaxanthin dipalmitate	0.912	0.000614918
MSTRG.12098	β-Cryptoxanthin	0.911	0.000626977
MSTRG.17592	β-cryptoxanthin myristate	0.911	0.000627952
MSTRG.13310	Neoxanthin	0.91	0.000658998
MSTRG.11765	(E/Z)-Phytoene	0.909	0.000673034
MSTRG.1972	Lutein	0.909	0.000689212
MSTRG.4151	zeaxanthin dipalmitate	0.909	0.000683676
MSTRG.4092	violaxanthin dilaurate	0.909	0.000678395
MSTRG.8035	Violaxanthin	0.908	0.000701967
MSTRG.11371	lutein dioleate	0.907	0.000728189
MSTRG.4092	violaxanthin myristate	0.907	0.000732039
MSTRG.11371	β-cryptoxanthin laurate	0.906	0.000772821
MSTRG.11371	(E/Z)-Phytoene	0.906	0.000752572
MSTRG.20699	Neoxanthin	0.906	0.000773588
MSTRG.8040	Lutein	0.906	0.000767569
MSTRG.4051	violaxanthin palmitate	0.906	0.000751336
MSTRG.8035	Neoxanthin	0.905	0.00079271
MSTRG.3316	violaxanthin dimyristate	0.905	0.000793033
MSTRG.11427	Lutein	0.904	0.000823734
MSTRG.3767	Lutein	0.904	0.000829754
MSTRG.6077	Violaxanthin	0.904	0.000814236
MSTRG.21404	lutein oleate	0.903	0.000839886
MSTRG.17592	zeaxanthin dipalmitate	0.903	0.000842507
MSTRG.4151	violaxanthin myristate	0.903	0.000839444
MSTRG.4151	violaxanthin-myristate-oleate	0.903	0.000852376
MSTRG.9085	violaxanthin laurate	0.903	0.000836532
MSTRG.22262	Lutein	0.902	0.000891712
MSTRG.8949	Lutein	0.902	0.000870322
MSTRG.21244	Neoxanthin	0.901	0.000900206
MSTRG.18649	Lutein	0.901	0.000911018
Prupe.3G139800	Lutein	0.901	0.000909338
MSTRG.4151	violaxanthin palmitate	0.901	0.000924611
MSTRG.24070	Neoxanthin	0.9	0.000953328
MSTRG.18772	lutein caprate	0.9	0.000949952
MSTRG.21404	zeaxanthin-oleate-palmitate	0.9	0.000927265
MSTRG.17592	violaxanthin dilaurate	0.9	0.000959117
MSTRG.11765	violaxanthin palmitate	0.9	0.000932314
MSTRG.20653	β-cryptoxanthin palmitate	-0.9	0.00093936
MSTRG.24370	β-cryptoxanthin palmitate	-0.9	0.000933626
MSTRG.8004	β-cryptoxanthin palmitate	-0.9	0.000939889
MSTRG.13310	(E/Z)-Phytoene	-0.9	0.000943093
MSTRG.3008	antheraxanthin dipalmitate	-0.9	0.000948606
MSTRG.6444	lutein dipalmitate	-0.9	0.000949628
MSTRG.18324	Zeaxanthin	-0.9	0.000933722
MSTRG.9866	Zeaxanthin	-0.9	0.00095808
MSTRG.20574	zeaxanthin-myristate-palmitate	-0.9	0.000934284
MSTRG.4803	zeaxanthin-oleate-palmitate	-0.9	0.000934839
MSTRG.20814	violaxanthin dilaurate	-0.9	0.000947329
MSTRG.21244	violaxanthin myristate	-0.9	0.00093505
Prupe.3G139800	violaxanthin myristate	-0.9	0.000938102
MSTRG.3780	violaxanthin-myristate-oleate	-0.9	0.000949717
MSTRG.24370	violaxanthin-myristate-laurate	-0.9	0.000943459
MSTRG.8004	violaxanthin laurate	-0.9	0.000957902
MSTRG.18385	β-cryptoxanthin myristate	-0.901	0.000898127
MSTRG.3479	β-cryptoxanthin myristate	-0.901	0.000920756
MSTRG.21159	β-cryptoxanthin oleate	-0.901	0.000915006
MSTRG.5905	β-cryptoxanthin laurate	-0.901	0.000913219
MSTRG.14498	(E/Z)-Phytoene	-0.901	0.000897068
MSTRG.24070	antheraxanthin dipalmitate	-0.901	0.000913777
MSTRG.9866	lutein dilaurate	-0.901	0.000899514
MSTRG.23551	Zeaxanthin	-0.901	0.000917869
MSTRG.8791	Zeaxanthin	-0.901	0.000923369
MSTRG.3564	zeaxanthin-oleate-palmitate	-0.901	0.00091086
MSTRG.6077	zeaxanthin palmitate	-0.901	0.000917129
MSTRG.20699	zeaxanthin-palmitate-stearate	-0.901	0.00089898
MSTRG.11427	violaxanthin dilaurate	-0.901	0.000912391
MSTRG.7236	violaxanthin dipalmitate	-0.901	0.000917209
MSTRG.13310	violaxanthin palmitoleate	-0.901	0.000917083
MSTRG.16755	β-cryptoxanthin palmitate	-0.902	0.000879533
MSTRG.16211	(E/Z)-Phytoene	-0.902	0.000871292
MSTRG.7236	lutein dimyristate	-0.902	0.000878385
MSTRG.16211	rubixanthin palmitate	-0.902	0.000879909
MSTRG.3612	rubixanthin palmitate	-0.902	0.000866072
MSTRG.22262	Zeaxanthin	-0.902	0.000881903
MSTRG.1294	zeaxanthin palmitate	-0.902	0.000881139
MSTRG.3479	zeaxanthin-palmitate-stearate	-0.902	0.000885259
MSTRG.742	violaxanthin dipalmitate	-0.902	0.000867196
MSTRG.11427	violaxanthin myristate	-0.902	0.00087515
MSTRG.18358	violaxanthin-myristate-oleate	-0.902	0.000880211
MSTRG.21244	violaxanthin-myristate-laurate	-0.902	0.000893961
MSTRG.1972	violaxanthin laurate	-0.902	0.000884548
MSTRG.5905	violaxanthin palmitate	-0.902	0.000882021
MSTRG.16211	β-Cryptoxanthin	-0.903	0.000859832
MSTRG.4718	β-cryptoxanthin myristate	-0.903	0.000851038
MSTRG.22262	β-cryptoxanthin palmitate	-0.903	0.000842236
MSTRG.11427	(E/Z)-Phytoene	-0.903	0.000863876
Prupe.3G139800	(E/Z)-Phytoene	-0.903	0.000843722
MSTRG.18324	antheraxanthin dipalmitate	-0.903	0.000860685
MSTRG.18385	lutein dioleate	-0.903	0.000849159
MSTRG.13310	lutein oleate	-0.903	0.000849851
MSTRG.8035	lutein palmitate	-0.903	0.000848621
MSTRG.10389	zeaxanthin palmitate	-0.903	0.000846313
MSTRG.20574	zeaxanthin palmitate	-0.903	0.00085123
MSTRG.5137	violaxanthin myristate	-0.903	0.000843754
MSTRG.22262	violaxanthin-myristate-oleate	-0.903	0.000854074
MSTRG.5137	violaxanthin-myristate-oleate	-0.903	0.000852841
MSTRG.22321	violaxanthin-myristate-laurate	-0.903	0.000840784
MSTRG.3479	violaxanthin palmitate	-0.903	0.000841093
MSTRG.3780	β-Cryptoxanthin	-0.904	0.000829544
MSTRG.22262	β-cryptoxanthin oleate	-0.904	0.000832521
MSTRG.18385	β-cryptoxanthin laurate	-0.904	0.000807818
MSTRG.3342	β-cryptoxanthin laurate	-0.904	0.000823201
MSTRG.18142	β-cryptoxanthin palmitate	-0.904	0.000825937
MSTRG.18385	(E/Z)-Phytoene	-0.904	0.000834795
MSTRG.3612	(E/Z)-Phytoene	-0.904	0.000831978
MSTRG.23552	lutein dipalmitate	-0.904	0.000812309
MSTRG.20653	rubixanthin palmitate	-0.904	0.000816228
MSTRG.4803	Zeaxanthin	-0.904	0.000834465
MSTRG.9508	Zeaxanthin	-0.904	0.000808303
MSTRG.3612	zeaxanthin dipalmitate	-0.904	0.000820136
MSTRG.7236	zeaxanthin dipalmitate	-0.904	0.000830978
MSTRG.5137	zeaxanthin-oleate-palmitate	-0.904	0.000824485
MSTRG.19551	zeaxanthin palmitate	-0.904	0.000816479
MSTRG.8269	zeaxanthin palmitate	-0.904	0.000821358
MSTRG.18772	Violaxanthin	-0.904	0.000810935
MSTRG.13310	violaxanthin dilaurate	-0.904	0.000808558
MSTRG.18847	violaxanthin dilaurate	-0.904	0.000823717
MSTRG.20814	violaxanthin-myristate-oleate	-0.904	0.0008112
MSTRG.5137	violaxanthin palmitoleate	-0.904	0.000806511
MSTRG.6795	β-Cryptoxanthin	-0.905	0.000789384
MSTRG.16755	β-cryptoxanthin myristate	-0.905	0.000798855
MSTRG.3479	β-cryptoxanthin laurate	-0.905	0.000796971
MSTRG.14258	β-cryptoxanthin palmitate	-0.905	0.000804539
MSTRG.3342	(E/Z)-Phytoene	-0.905	0.000785468
MSTRG.3612	lutein dimyristate	-0.905	0.000786907
MSTRG.3780	lutein myristate	-0.905	0.000796305
MSTRG.6444	rubixanthin palmitate	-0.905	0.000781101
MSTRG.1294	Zeaxanthin	-0.905	0.000779021
MSTRG.20699	zeaxanthin-myristate-palmitate	-0.905	0.00080111
MSTRG.4803	zeaxanthin-myristate-palmitate	-0.905	0.00079527
MSTRG.10308	zeaxanthin-laurate-palmitate	-0.905	0.000788325
MSTRG.10516	zeaxanthin-laurate-palmitate	-0.905	0.000779208
MSTRG.21159	violaxanthin dilaurate	-0.905	0.000793718
MSTRG.22262	violaxanthin myristate	-0.905	0.000802559
MSTRG.8040	violaxanthin myristate	-0.905	0.000793877
Prupe.3G139800	violaxanthin-myristate-laurate	-0.905	0.000779328
MSTRG.13310	violaxanthin laurate	-0.905	0.000804951
Prupe.3G139800	violaxanthin laurate	-0.905	0.000785064
MSTRG.20798	β-cryptoxanthin laurate	-0.906	0.000761354
MSTRG.10308	(E/Z)-Phytoene	-0.906	0.000769891
MSTRG.18142	(E/Z)-Phytoene	-0.906	0.000755662
MSTRG.22321	antheraxanthin dipalmitate	-0.906	0.000760794
MSTRG.10308	lutein dimyristate	-0.906	0.000761855
MSTRG.20699	lutein dimyristate	-0.906	0.000776984
MSTRG.14498	zeaxanthin-myristate-palmitate	-0.906	0.000772992
MSTRG.8949	zeaxanthin-oleate-palmitate	-0.906	0.000760609
MSTRG.8004	violaxanthin dilaurate	-0.906	0.000768278
MSTRG.14305	violaxanthin dipalmitate	-0.906	0.000750514
MSTRG.8949	violaxanthin myristate	-0.906	0.000750646
MSTRG.20814	violaxanthin-myristate-laurate	-0.906	0.000771051
MSTRG.3008	violaxanthin laurate	-0.906	0.000773877
MSTRG.20653	β-cryptoxanthin myristate	-0.907	0.000750095
MSTRG.3518	β-cryptoxanthin myristate	-0.907	0.000723842
MSTRG.7236	β-cryptoxanthin myristate	-0.907	0.000739214
MSTRG.23552	β-cryptoxanthin laurate	-0.907	0.000747818
MSTRG.20814	β-cryptoxanthin palmitate	-0.907	0.00072944
MSTRG.20258	(E/Z)-Phytoene	-0.907	0.000736947
MSTRG.20699	lutein dioleate	-0.907	0.000737233
MSTRG.24350	lutein dipalmitate	-0.907	0.000734275
MSTRG.10412	lutein palmitate	-0.907	0.000727123
MSTRG.21159	rubixanthin palmitate	-0.907	0.000742131
MSTRG.3518	rubixanthin palmitate	-0.907	0.000735716
MSTRG.6962	rubixanthin palmitate	-0.907	0.000733434
MSTRG.9866	zeaxanthin-laurate-palmitate	-0.907	0.000749076
MSTRG.8949	zeaxanthin-palmitate-stearate	-0.907	0.000741403
MSTRG.4350	violaxanthin myristate	-0.907	0.000725963
MSTRG.1294	violaxanthin palmitate	-0.907	0.000739476
MSTRG.8040	violaxanthin palmitate	-0.907	0.00073094
MSTRG.18142	violaxanthin palmitoleate	-0.907	0.000735809
MSTRG.20699	violaxanthin palmitoleate	-0.907	0.00074121
MSTRG.16755	β-cryptoxanthin oleate	-0.908	0.000703114
MSTRG.8004	β-cryptoxanthin oleate	-0.908	0.000703506
MSTRG.13310	β-cryptoxanthin laurate	-0.908	0.00069796
MSTRG.5576	β-cryptoxanthin laurate	-0.908	0.000722799
MSTRG.6795	lutein oleate	-0.908	0.000699875
MSTRG.3129	Zeaxanthin	-0.908	0.000705026
MSTRG.5137	Zeaxanthin	-0.908	0.000698348
MSTRG.22321	zeaxanthin dipalmitate	-0.908	0.000702183
MSTRG.6962	violaxanthin-myristate-oleate	-0.908	0.000697927
MSTRG.8035	violaxanthin-myristate-laurate	-0.908	0.000707862
MSTRG.20699	violaxanthin laurate	-0.908	0.000717512
MSTRG.24070	violaxanthin laurate	-0.908	0.000721535
MSTRG.14498	β-cryptoxanthin laurate	-0.909	0.000696459
MSTRG.20258	β-cryptoxanthin laurate	-0.909	0.000690207
MSTRG.8004	β-cryptoxanthin laurate	-0.909	0.000677688
MSTRG.10516	lutein dimyristate	-0.909	0.000692339
MSTRG.3008	lutein dioleate	-0.909	0.000671502
MSTRG.3612	lutein oleate	-0.909	0.00069589
MSTRG.13310	zeaxanthin dipalmitate	-0.909	0.000693532
MSTRG.23552	zeaxanthin dipalmitate	-0.909	0.000682307
MSTRG.10412	zeaxanthin-myristate-palmitate	-0.909	0.000691243
MSTRG.3342	zeaxanthin-myristate-palmitate	-0.909	0.000671384
MSTRG.742	zeaxanthin-myristate-palmitate	-0.909	0.00069133
MSTRG.21244	zeaxanthin-palmitate-stearate	-0.909	0.000671668
MSTRG.20653	violaxanthin dipalmitate	-0.909	0.000679869
MSTRG.1294	violaxanthin myristate	-0.909	0.000685927
MSTRG.742	violaxanthin-myristate-oleate	-0.909	0.000673847
MSTRG.3612	violaxanthin palmitate	-0.909	0.000686782
Prupe.3G139800	violaxanthin palmitoleate	-0.909	0.00067687
MSTRG.5137	β-cryptoxanthin myristate	-0.91	0.000667496
MSTRG.8004	(E/Z)-Phytoene	-0.91	0.000650282
MSTRG.16755	antheraxanthin dipalmitate	-0.91	0.000662831
MSTRG.24070	lutein dimyristate	-0.91	0.00066301
MSTRG.20798	lutein dioleate	-0.91	0.00067056
MSTRG.20814	lutein dipalmitate	-0.91	0.000658408
MSTRG.18385	lutein palmitate	-0.91	0.000666375
MSTRG.24070	zeaxanthin palmitate	-0.91	0.000659699
MSTRG.2468	violaxanthin dilaurate	-0.91	0.000655544
MSTRG.18385	violaxanthin-myristate-laurate	-0.91	0.00066209
MSTRG.24361	violaxanthin-myristate-laurate	-0.91	0.000662401
MSTRG.6962	violaxanthin-myristate-laurate	-0.91	0.000665806
MSTRG.18649	violaxanthin laurate	-0.91	0.000650144
MSTRG.3518	violaxanthin palmitoleate	-0.91	0.000670311
MSTRG.4803	violaxanthin palmitoleate	-0.91	0.000657494
Prupe.3G139800	β-cryptoxanthin oleate	-0.911	0.000631513
MSTRG.20814	β-cryptoxanthin laurate	-0.911	0.000634277
MSTRG.3564	β-cryptoxanthin palmitate	-0.911	0.000628108
MSTRG.1294	antheraxanthin dipalmitate	-0.911	0.00062972
MSTRG.742	antheraxanthin dipalmitate	-0.911	0.000623386
MSTRG.13310	lutein dilaurate	-0.911	0.000634768
MSTRG.15288	zeaxanthin-myristate-palmitate	-0.911	0.000638991
MSTRG.991	zeaxanthin-oleate-palmitate	-0.911	0.000624618
MSTRG.18385	zeaxanthin-laurate-palmitate	-0.911	0.000642231
MSTRG.20258	zeaxanthin palmitate	-0.911	0.000626699
MSTRG.23552	violaxanthin myristate	-0.911	0.000622541
MSTRG.7236	violaxanthin-myristate-oleate	-0.911	0.000629164
MSTRG.3612	violaxanthin-myristate-laurate	-0.911	0.00063848
MSTRG.5137	violaxanthin laurate	-0.911	0.000636323
MSTRG.8269	violaxanthin palmitate	-0.911	0.000628525
MSTRG.8004	β-Cryptoxanthin	-0.912	0.000601139
MSTRG.20254	β-cryptoxanthin myristate	-0.912	0.000598552
MSTRG.18385	lutein dimyristate	-0.912	0.000607855
MSTRG.20653	lutein dimyristate	-0.912	0.000615127
MSTRG.3342	lutein dipalmitate	-0.912	0.000612976
MSTRG.8035	lutein myristate	-0.912	0.000613681
MSTRG.1972	Zeaxanthin	-0.912	0.000599926
MSTRG.21159	zeaxanthin-myristate-palmitate	-0.912	0.000620026
MSTRG.3479	violaxanthin myristate	-0.912	0.000599137
MSTRG.20798	violaxanthin laurate	-0.912	0.000609722
MSTRG.7572	β-cryptoxanthin oleate	-0.913	0.000583307
MSTRG.20814	lutein dioleate	-0.913	0.000598321
MSTRG.10389	lutein dilaurate	-0.913	0.000589819
MSTRG.8035	lutein dipalmitate	-0.913	0.000592688
MSTRG.22321	lutein oleate	-0.913	0.000583362
MSTRG.6677	lutein oleate	-0.913	0.000577194
MSTRG.8040	rubixanthin palmitate	-0.913	0.000579099
MSTRG.7236	Zeaxanthin	-0.913	0.00059618
MSTRG.10412	zeaxanthin-laurate-palmitate	-0.913	0.000584083
MSTRG.20254	zeaxanthin-laurate-palmitate	-0.913	0.000596924
MSTRG.18649	violaxanthin dipalmitate	-0.913	0.000593954
MSTRG.3612	violaxanthin myristate	-0.913	0.000597598
MSTRG.16211	violaxanthin-myristate-oleate	-0.913	0.000575504
MSTRG.3342	violaxanthin palmitoleate	-0.913	0.000576887
MSTRG.14498	β-Cryptoxanthin	-0.914	0.000573687
MSTRG.24070	β-cryptoxanthin myristate	-0.914	0.000565651
MSTRG.3518	β-cryptoxanthin laurate	-0.914	0.000568148
MSTRG.23552	(E/Z)-Phytoene	-0.914	0.000553309
MSTRG.7572	antheraxanthin dipalmitate	-0.914	0.000571473
MSTRG.21159	lutein dipalmitate	-0.914	0.000558938
MSTRG.6962	lutein oleate	-0.914	0.000562461
MSTRG.6677	rubixanthin palmitate	-0.914	0.000562008
MSTRG.742	Zeaxanthin	-0.914	0.00055508
MSTRG.6962	zeaxanthin dipalmitate	-0.914	0.00056788
MSTRG.991	zeaxanthin-laurate-palmitate	-0.914	0.000561952
MSTRG.991	zeaxanthin palmitate	-0.914	0.000562731
MSTRG.20814	violaxanthin dipalmitate	-0.914	0.000566321
MSTRG.24370	violaxanthin myristate	-0.914	0.000563705
MSTRG.7236	violaxanthin-myristate-laurate	-0.914	0.000554907
MSTRG.18847	violaxanthin palmitate	-0.914	0.000574787
MSTRG.7236	violaxanthin palmitate	-0.914	0.000562558
MSTRG.8949	violaxanthin palmitate	-0.914	0.000562047
MSTRG.24070	violaxanthin palmitoleate	-0.914	0.00055635
MSTRG.3612	violaxanthin palmitoleate	-0.914	0.000563935
Prupe.3G139800	β-cryptoxanthin myristate	-0.915	0.000536454
MSTRG.7236	β-cryptoxanthin oleate	-0.915	0.000538581
MSTRG.10308	β-cryptoxanthin laurate	-0.915	0.000538234
MSTRG.5905	(E/Z)-Phytoene	-0.915	0.00053479
MSTRG.20798	antheraxanthin dipalmitate	-0.915	0.000549146
MSTRG.4803	antheraxanthin dipalmitate	-0.915	0.000535808
MSTRG.20798	lutein dimyristate	-0.915	0.000535997
MSTRG.742	lutein dimyristate	-0.915	0.000539649
MSTRG.16755	lutein dioleate	-0.915	0.000547006
MSTRG.8004	lutein dioleate	-0.915	0.00053875
MSTRG.15288	lutein dipalmitate	-0.915	0.000539462
MSTRG.10516	rubixanthin palmitate	-0.915	0.000533433
MSTRG.991	Zeaxanthin	-0.915	0.000542694
MSTRG.2744	zeaxanthin-laurate-palmitate	-0.915	0.000535547
MSTRG.18142	violaxanthin dipalmitate	-0.915	0.000547781
MSTRG.18649	violaxanthin myristate	-0.915	0.000534429
MSTRG.20258	violaxanthin laurate	-0.915	0.000550529
MSTRG.22262	violaxanthin laurate	-0.915	0.00055138
MSTRG.18324	violaxanthin palmitate	-0.915	0.000534442
MSTRG.6077	β-Cryptoxanthin	-0.916	0.000517724
MSTRG.13310	β-cryptoxanthin myristate	-0.916	0.000526298
MSTRG.20798	β-cryptoxanthin myristate	-0.916	0.000527175
MSTRG.7572	β-cryptoxanthin palmitate	-0.916	0.00051295
MSTRG.2744	antheraxanthin dipalmitate	-0.916	0.000513803
MSTRG.9866	antheraxanthin dipalmitate	-0.916	0.000527933
MSTRG.8269	lutein dioleate	-0.916	0.000522209
MSTRG.8035	lutein dilaurate	-0.916	0.000523172
MSTRG.20258	lutein dipalmitate	-0.916	0.000521892
MSTRG.8269	lutein oleate	-0.916	0.000529328
MSTRG.20254	Zeaxanthin	-0.916	0.000529912
MSTRG.4350	zeaxanthin-laurate-palmitate	-0.916	0.000530961
MSTRG.18847	zeaxanthin palmitate	-0.916	0.000518409
MSTRG.3342	violaxanthin dilaurate	-0.916	0.000528172
MSTRG.20254	violaxanthin dipalmitate	-0.916	0.000510389
MSTRG.5905	violaxanthin myristate	-0.916	0.000514294
MSTRG.4803	violaxanthin-myristate-laurate	-0.916	0.000512917
MSTRG.16755	violaxanthin laurate	-0.916	0.000511454
MSTRG.3129	violaxanthin laurate	-0.916	0.000529791
MSTRG.3342	violaxanthin laurate	-0.916	0.000514076
MSTRG.8040	violaxanthin laurate	-0.916	0.000514873
MSTRG.21244	violaxanthin palmitoleate	-0.916	0.00052325
MSTRG.21244	β-cryptoxanthin oleate	-0.917	0.000495467
MSTRG.24370	β-cryptoxanthin oleate	-0.917	0.000501034
MSTRG.3518	(E/Z)-Phytoene	-0.917	0.000498069
MSTRG.10516	lutein dioleate	-0.917	0.000502548
MSTRG.22321	lutein dilaurate	-0.917	0.00049219
MSTRG.8040	lutein dipalmitate	-0.917	0.00051003
MSTRG.8004	lutein myristate	-0.917	0.000494609
MSTRG.23552	Zeaxanthin	-0.917	0.000503982
MSTRG.24361	zeaxanthin dipalmitate	-0.917	0.000499939
MSTRG.6795	zeaxanthin-myristate-palmitate	-0.917	0.000491106
MSTRG.5576	violaxanthin dilaurate	-0.917	0.000507433
MSTRG.11427	violaxanthin dipalmitate	-0.917	0.000498859
MSTRG.8269	violaxanthin myristate	-0.917	0.000505046
MSTRG.24370	violaxanthin-myristate-oleate	-0.917	0.000490626
MSTRG.15795	violaxanthin palmitate	-0.917	0.000496525
MSTRG.18142	violaxanthin palmitate	-0.917	0.000497734
MSTRG.2468	violaxanthin palmitate	-0.917	0.000503233
MSTRG.10308	β-cryptoxanthin myristate	-0.918	0.000471605
MSTRG.3612	β-cryptoxanthin oleate	-0.918	0.000485226
MSTRG.3479	(E/Z)-Phytoene	-0.918	0.000486839
MSTRG.8040	lutein dimyristate	-0.918	0.000484095
MSTRG.24070	lutein dioleate	-0.918	0.000481031
MSTRG.13310	rubixanthin palmitate	-0.918	0.000483793
MSTRG.13310	zeaxanthin-myristate-palmitate	-0.918	0.00047677
MSTRG.6444	zeaxanthin-palmitate-stearate	-0.918	0.000479462
MSTRG.991	violaxanthin dipalmitate	-0.918	0.000481167
MSTRG.20254	violaxanthin myristate	-0.918	0.000472478
MSTRG.6962	violaxanthin myristate	-0.918	0.000475111
MSTRG.20258	violaxanthin-myristate-oleate	-0.918	0.000484812
MSTRG.8040	violaxanthin-myristate-oleate	-0.918	0.000479336
MSTRG.5905	violaxanthin laurate	-0.918	0.00047093
MSTRG.2744	violaxanthin palmitate	-0.918	0.000483249
MSTRG.24361	β-cryptoxanthin myristate	-0.919	0.00045644
MSTRG.24370	β-cryptoxanthin myristate	-0.919	0.000455407
MSTRG.18142	β-cryptoxanthin oleate	-0.919	0.000467827
MSTRG.10516	β-cryptoxanthin laurate	-0.919	0.000458303
MSTRG.7236	β-cryptoxanthin laurate	-0.919	0.000461388
MSTRG.8269	β-cryptoxanthin palmitate	-0.919	0.000453168
MSTRG.16755	(E/Z)-Phytoene	-0.919	0.000461118
MSTRG.8040	antheraxanthin dipalmitate	-0.919	0.000465617
MSTRG.7236	lutein dioleate	-0.919	0.000457706
MSTRG.1294	lutein dilaurate	-0.919	0.000457909
MSTRG.13310	lutein dipalmitate	-0.919	0.000451585
MSTRG.20814	Zeaxanthin	-0.919	0.00045855
MSTRG.22321	zeaxanthin-laurate-palmitate	-0.919	0.000458109
MSTRG.3518	zeaxanthin palmitate	-0.919	0.000450764
MSTRG.5905	violaxanthin dilaurate	-0.919	0.0004613
MSTRG.742	violaxanthin dilaurate	-0.919	0.000465315
MSTRG.6677	violaxanthin-myristate-oleate	-0.919	0.000452108
MSTRG.19551	β-Cryptoxanthin	-0.92	0.000449784
MSTRG.3767	β-cryptoxanthin palmitate	-0.92	0.000449548
MSTRG.3008	lutein dimyristate	-0.92	0.000438769
MSTRG.8269	lutein dimyristate	-0.92	0.000442791
MSTRG.742	lutein dioleate	-0.92	0.000436365
MSTRG.8040	lutein dioleate	-0.92	0.000432703
MSTRG.24370	lutein dipalmitate	-0.92	0.000445248
MSTRG.5137	lutein dipalmitate	-0.92	0.000450038
MSTRG.14498	rubixanthin palmitate	-0.92	0.000447502
MSTRG.24361	zeaxanthin-laurate-palmitate	-0.92	0.000433098
MSTRG.15520	zeaxanthin-palmitate-stearate	-0.92	0.000444371
MSTRG.10412	violaxanthin dilaurate	-0.92	0.000438325
MSTRG.20699	violaxanthin-myristate-laurate	-0.92	0.000435904
MSTRG.16755	violaxanthin palmitate	-0.92	0.00043556
MSTRG.4350	violaxanthin palmitate	-0.92	0.000433152
MSTRG.21159	violaxanthin palmitoleate	-0.92	0.000448627
MSTRG.21244	β-cryptoxanthin myristate	-0.921	0.00041765
MSTRG.16755	β-cryptoxanthin laurate	-0.921	0.00041918
MSTRG.18324	β-cryptoxanthin palmitate	-0.921	0.000430872
MSTRG.24361	lutein dimyristate	-0.921	0.000420761
MSTRG.3479	lutein dimyristate	-0.921	0.000415879
MSTRG.4803	lutein dimyristate	-0.921	0.000428285
MSTRG.22262	lutein dipalmitate	-0.921	0.000425185
MSTRG.742	lutein dipalmitate	-0.921	0.000417985
MSTRG.24070	rubixanthin palmitate	-0.921	0.000413257
MSTRG.3342	zeaxanthin dipalmitate	-0.921	0.000418339
MSTRG.3479	violaxanthin dilaurate	-0.921	0.000414601
MSTRG.3612	violaxanthin dilaurate	-0.921	0.000415517
MSTRG.6962	violaxanthin dilaurate	-0.921	0.000427885
MSTRG.15795	violaxanthin myristate	-0.921	0.000430799
MSTRG.1972	violaxanthin myristate	-0.921	0.000416632
MSTRG.3342	violaxanthin-myristate-oleate	-0.921	0.000420093
MSTRG.7572	violaxanthin laurate	-0.921	0.000416795
MSTRG.10389	β-Cryptoxanthin	-0.922	0.000399365
MSTRG.22321	β-cryptoxanthin palmitate	-0.922	0.000399015
MSTRG.4350	β-cryptoxanthin palmitate	-0.922	0.000398197
MSTRG.21244	(E/Z)-Phytoene	-0.922	0.000396608
MSTRG.10412	lutein dipalmitate	-0.922	0.000396136
MSTRG.9866	lutein oleate	-0.922	0.000407353
MSTRG.14305	zeaxanthin-laurate-palmitate	-0.922	0.000401898
MSTRG.24370	violaxanthin dilaurate	-0.922	0.000404169
MSTRG.18324	violaxanthin myristate	-0.922	0.000405274
MSTRG.21159	violaxanthin laurate	-0.922	0.000401282
MSTRG.2468	violaxanthin laurate	-0.922	0.000397733
MSTRG.4803	violaxanthin laurate	-0.922	0.000396195
MSTRG.22321	violaxanthin palmitate	-0.922	0.000406089
MSTRG.22262	violaxanthin palmitoleate	-0.922	0.000408323
MSTRG.20699	β-cryptoxanthin myristate	-0.923	0.00038215
MSTRG.20254	β-cryptoxanthin laurate	-0.923	0.000383861
MSTRG.24370	β-cryptoxanthin laurate	-0.923	0.000391203
MSTRG.8800	Zeaxanthin	-0.923	0.000384786
MSTRG.6677	zeaxanthin-myristate-palmitate	-0.923	0.000384127
MSTRG.2744	violaxanthin myristate	-0.923	0.000384599
MSTRG.3479	violaxanthin-myristate-laurate	-0.923	0.00038423
MSTRG.1294	β-cryptoxanthin oleate	-0.924	0.000369949
MSTRG.24070	(E/Z)-Phytoene	-0.924	0.000363956
MSTRG.20254	zeaxanthin dipalmitate	-0.924	0.000362023
MSTRG.8004	zeaxanthin-palmitate-stearate	-0.924	0.000372284
MSTRG.22321	violaxanthin dilaurate	-0.924	0.000372194
MSTRG.1294	violaxanthin-myristate-laurate	-0.924	0.000375056
MSTRG.742	violaxanthin-myristate-laurate	-0.924	0.000365287
MSTRG.21244	violaxanthin laurate	-0.924	0.000371002
MSTRG.18847	β-cryptoxanthin laurate	-0.925	0.000355971
MSTRG.24070	β-cryptoxanthin laurate	-0.925	0.000356328
MSTRG.1294	β-cryptoxanthin palmitate	-0.925	0.000351363
MSTRG.1294	lutein dimyristate	-0.925	0.000352016
MSTRG.7572	lutein dimyristate	-0.925	0.000350207
MSTRG.3612	lutein dioleate	-0.925	0.000360867
MSTRG.3612	lutein dipalmitate	-0.925	0.000356613
MSTRG.10389	lutein myristate	-0.925	0.000357559
MSTRG.15288	rubixanthin palmitate	-0.925	0.000349828
MSTRG.4803	rubixanthin palmitate	-0.925	0.000351163
MSTRG.18324	zeaxanthin-laurate-palmitate	-0.925	0.000348206
MSTRG.2468	zeaxanthin palmitate	-0.925	0.00035933
MSTRG.21570	violaxanthin dipalmitate	-0.925	0.000345406
MSTRG.6962	violaxanthin dipalmitate	-0.925	0.00034648
MSTRG.3612	violaxanthin-myristate-oleate	-0.925	0.000350597
MSTRG.3518	violaxanthin laurate	-0.925	0.0003564
MSTRG.6962	violaxanthin laurate	-0.925	0.000351668
MSTRG.6962	β-cryptoxanthin laurate	-0.926	0.000343711
MSTRG.9866	β-cryptoxanthin palmitate	-0.926	0.00034089
MSTRG.8040	(E/Z)-Phytoene	-0.926	0.000340169
MSTRG.22321	lutein dimyristate	-0.926	0.000334829
MSTRG.3518	lutein dipalmitate	-0.926	0.000337796
MSTRG.3564	lutein myristate	-0.926	0.000337679
MSTRG.24350	lutein palmitate	-0.926	0.000340817
MSTRG.10412	rubixanthin palmitate	-0.926	0.000333952
MSTRG.20258	zeaxanthin dipalmitate	-0.926	0.000341466
MSTRG.15288	violaxanthin dilaurate	-0.926	0.000342509
MSTRG.16437	violaxanthin dipalmitate	-0.926	0.000344671
MSTRG.3564	violaxanthin laurate	-0.926	0.000344534
MSTRG.8040	β-cryptoxanthin oleate	-0.927	0.000318429
MSTRG.4803	lutein dioleate	-0.927	0.00032275
MSTRG.7572	lutein dioleate	-0.927	0.000328907
MSTRG.3008	lutein dilaurate	-0.927	0.00032359
MSTRG.8128	Zeaxanthin	-0.927	0.000317505
MSTRG.742	zeaxanthin dipalmitate	-0.927	0.00032434
MSTRG.18847	zeaxanthin-laurate-palmitate	-0.927	0.00032722
MSTRG.21244	zeaxanthin-laurate-palmitate	-0.927	0.000315151
MSTRG.3612	zeaxanthin-laurate-palmitate	-0.927	0.000320585
MSTRG.8035	zeaxanthin-laurate-palmitate	-0.927	0.000320401
MSTRG.10516	violaxanthin dilaurate	-0.927	0.000317693
MSTRG.8269	violaxanthin dilaurate	-0.927	0.000323039
MSTRG.15520	violaxanthin myristate	-0.927	0.000326197
MSTRG.18324	violaxanthin-myristate-laurate	-0.927	0.000328777
MSTRG.20254	violaxanthin-myristate-laurate	-0.927	0.00032548
MSTRG.8035	β-Cryptoxanthin	-0.928	0.000303222
MSTRG.2468	β-cryptoxanthin laurate	-0.928	0.000312466
MSTRG.8040	β-cryptoxanthin laurate	-0.928	0.000301727
MSTRG.20798	(E/Z)-Phytoene	-0.928	0.00030893
MSTRG.20653	lutein dioleate	-0.928	0.000303549
MSTRG.3479	lutein dioleate	-0.928	0.000307492
MSTRG.3479	lutein dilaurate	-0.928	0.000302928
MSTRG.20653	Zeaxanthin	-0.928	0.000308437
MSTRG.18847	zeaxanthin dipalmitate	-0.928	0.00031398
MSTRG.10308	zeaxanthin-myristate-palmitate	-0.928	0.00031432
MSTRG.14498	zeaxanthin-palmitate-stearate	-0.928	0.000309873
MSTRG.23552	violaxanthin dilaurate	-0.928	0.000306363
MSTRG.5905	violaxanthin dipalmitate	-0.928	0.00030285
MSTRG.20653	violaxanthin-myristate-oleate	-0.928	0.000304443
MSTRG.21159	violaxanthin-myristate-oleate	-0.928	0.000301136
MSTRG.3518	violaxanthin-myristate-oleate	-0.928	0.000301141
MSTRG.20798	violaxanthin-myristate-laurate	-0.928	0.000300508
MSTRG.18847	violaxanthin laurate	-0.928	0.0003068
MSTRG.23552	violaxanthin laurate	-0.928	0.000308281
MSTRG.4350	violaxanthin laurate	-0.928	0.000301236
MSTRG.10516	violaxanthin palmitate	-0.928	0.000304781
MSTRG.20699	(E/Z)-Phytoene	-0.929	0.00029734
MSTRG.15520	antheraxanthin dipalmitate	-0.929	0.00028975
MSTRG.21244	antheraxanthin dipalmitate	-0.929	0.000288125
MSTRG.18324	lutein dimyristate	-0.929	0.000290314
MSTRG.20254	lutein dilaurate	-0.929	0.000296307
MSTRG.16211	lutein dipalmitate	-0.929	0.000295458
MSTRG.20254	rubixanthin palmitate	-0.929	0.000292161
MSTRG.3479	zeaxanthin dipalmitate	-0.929	0.000293895
MSTRG.18385	zeaxanthin-myristate-palmitate	-0.929	0.000299008
MSTRG.8269	zeaxanthin-myristate-palmitate	-0.929	0.000292359
MSTRG.18324	zeaxanthin palmitate	-0.929	0.000291158
MSTRG.10389	zeaxanthin-palmitate-stearate	-0.929	0.000291302
MSTRG.3518	violaxanthin dilaurate	-0.929	0.000296927
MSTRG.18324	β-cryptoxanthin myristate	-0.93	0.000274733
MSTRG.4350	β-cryptoxanthin oleate	-0.93	0.000281891
MSTRG.8269	β-cryptoxanthin laurate	-0.93	0.000277605
MSTRG.20814	(E/Z)-Phytoene	-0.93	0.000282324
MSTRG.14305	lutein dilaurate	-0.93	0.00027798
MSTRG.19551	lutein dilaurate	-0.93	0.000274822
MSTRG.18142	Zeaxanthin	-0.93	0.000272463
MSTRG.6962	zeaxanthin-myristate-palmitate	-0.93	0.000284081
MSTRG.13310	zeaxanthin palmitate	-0.93	0.00028279
MSTRG.6444	zeaxanthin palmitate	-0.93	0.00027263
MSTRG.7236	violaxanthin dilaurate	-0.93	0.0002813
MSTRG.20798	violaxanthin myristate	-0.93	0.000283427
MSTRG.15520	violaxanthin palmitate	-0.93	0.000280934
MSTRG.24370	violaxanthin palmitoleate	-0.93	0.000277
MSTRG.22321	β-cryptoxanthin myristate	-0.931	0.000262998
MSTRG.6962	β-cryptoxanthin oleate	-0.931	0.000269998
MSTRG.8269	β-cryptoxanthin oleate	-0.931	0.000259383
MSTRG.21244	β-cryptoxanthin laurate	-0.931	0.000259873
MSTRG.20254	β-cryptoxanthin palmitate	-0.931	0.00025949
MSTRG.10516	(E/Z)-Phytoene	-0.931	0.000271254
MSTRG.24370	(E/Z)-Phytoene	-0.931	0.000269313
MSTRG.3564	antheraxanthin dipalmitate	-0.931	0.000271885
MSTRG.1294	lutein dioleate	-0.931	0.000269686
MSTRG.18324	lutein dilaurate	-0.931	0.000262746
MSTRG.2744	lutein dilaurate	-0.931	0.000271621
MSTRG.7236	lutein dipalmitate	-0.931	0.000261307
MSTRG.3479	lutein oleate	-0.931	0.000270833
MSTRG.24361	lutein palmitate	-0.931	0.000265567
MSTRG.8035	zeaxanthin dipalmitate	-0.931	0.000262546
MSTRG.9866	zeaxanthin-myristate-palmitate	-0.931	0.000271473
MSTRG.22262	violaxanthin dilaurate	-0.931	0.00027171
MSTRG.18142	violaxanthin myristate	-0.931	0.000262355
MSTRG.13310	violaxanthin-myristate-oleate	-0.931	0.000259141
MSTRG.8269	violaxanthin-myristate-laurate	-0.931	0.000267359
MSTRG.20254	violaxanthin palmitate	-0.931	0.000263146
MSTRG.3564	β-cryptoxanthin oleate	-0.932	0.000253696
MSTRG.3564	(E/Z)-Phytoene	-0.932	0.000247667
MSTRG.3767	antheraxanthin dipalmitate	-0.932	0.000251343
MSTRG.10516	lutein dipalmitate	-0.932	0.00025269
MSTRG.24361	lutein dipalmitate	-0.932	0.0002472
MSTRG.6962	lutein dipalmitate	-0.932	0.000254173
MSTRG.6444	lutein palmitate	-0.932	0.000251684
MSTRG.20699	rubixanthin palmitate	-0.932	0.000251889
MSTRG.8269	rubixanthin palmitate	-0.932	0.000252399
MSTRG.10159	Zeaxanthin	-0.932	0.000250411
MSTRG.6962	Zeaxanthin	-0.932	0.000258343
MSTRG.2468	zeaxanthin dipalmitate	-0.932	0.00024646
MSTRG.20699	zeaxanthin-oleate-palmitate	-0.932	0.000250389
MSTRG.22321	violaxanthin myristate	-0.932	0.000249428
MSTRG.24350	violaxanthin-myristate-oleate	-0.932	0.000257096
MSTRG.24370	violaxanthin laurate	-0.932	0.0002563
MSTRG.3767	violaxanthin palmitate	-0.932	0.000258562
MSTRG.3008	violaxanthin palmitoleate	-0.932	0.00025472
MSTRG.7572	violaxanthin palmitoleate	-0.932	0.000252367
MSTRG.742	β-cryptoxanthin myristate	-0.933	0.0002386
MSTRG.3479	β-cryptoxanthin oleate	-0.933	0.000235466
MSTRG.2744	β-cryptoxanthin palmitate	-0.933	0.000234908
MSTRG.22321	rubixanthin palmitate	-0.933	0.000240276
MSTRG.21159	zeaxanthin dipalmitate	-0.933	0.000244962
MSTRG.21244	zeaxanthin-myristate-palmitate	-0.933	0.000238907
MSTRG.24070	zeaxanthin-myristate-palmitate	-0.933	0.000244398
MSTRG.3008	zeaxanthin palmitate	-0.933	0.000245923
MSTRG.4350	zeaxanthin palmitate	-0.933	0.000236857
MSTRG.20258	violaxanthin dilaurate	-0.933	0.000237913
MSTRG.16755	violaxanthin myristate	-0.933	0.000243516
MSTRG.20254	β-cryptoxanthin oleate	-0.934	0.000231303
MSTRG.22321	β-cryptoxanthin laurate	-0.934	0.00023033
MSTRG.22321	(E/Z)-Phytoene	-0.934	0.000225635
MSTRG.7236	(E/Z)-Phytoene	-0.934	0.000233698
MSTRG.15288	lutein dilaurate	-0.934	0.000231938
MSTRG.20699	lutein dilaurate	-0.934	0.000231936
MSTRG.14498	lutein dipalmitate	-0.934	0.000225425
MSTRG.18385	lutein myristate	-0.934	0.00022806
MSTRG.10412	zeaxanthin dipalmitate	-0.934	0.000225446
MSTRG.3479	zeaxanthin-myristate-palmitate	-0.934	0.000228506
MSTRG.15288	zeaxanthin palmitate	-0.934	0.000231425
MSTRG.2744	zeaxanthin palmitate	-0.934	0.000224308
MSTRG.9866	zeaxanthin palmitate	-0.934	0.000233797
MSTRG.14305	violaxanthin dilaurate	-0.934	0.000230439
MSTRG.15288	violaxanthin-myristate-oleate	-0.934	0.000231443
MSTRG.3008	violaxanthin-myristate-laurate	-0.934	0.000232319
MSTRG.6962	violaxanthin palmitate	-0.934	0.000230122
MSTRG.20814	violaxanthin palmitoleate	-0.934	0.000231539
MSTRG.1294	β-cryptoxanthin myristate	-0.935	0.000214628
MSTRG.8004	β-cryptoxanthin myristate	-0.935	0.000216462
MSTRG.3564	β-cryptoxanthin laurate	-0.935	0.000213621
MSTRG.6677	β-cryptoxanthin laurate	-0.935	0.000216258
MSTRG.6077	lutein myristate	-0.935	0.000221514
MSTRG.16211	lutein oleate	-0.935	0.000216333
MSTRG.6444	lutein oleate	-0.935	0.000211397
MSTRG.10516	zeaxanthin dipalmitate	-0.935	0.000212161
MSTRG.16211	zeaxanthin dipalmitate	-0.935	0.000217752
MSTRG.22262	zeaxanthin dipalmitate	-0.935	0.000215765
MSTRG.3518	zeaxanthin dipalmitate	-0.935	0.000221239
MSTRG.22321	zeaxanthin-myristate-palmitate	-0.935	0.000218889
MSTRG.3008	zeaxanthin-myristate-palmitate	-0.935	0.000220375
MSTRG.3008	zeaxanthin-oleate-palmitate	-0.935	0.000216435
MSTRG.16211	zeaxanthin palmitate	-0.935	0.000212191
MSTRG.8004	zeaxanthin palmitate	-0.935	0.000220258
MSTRG.21244	violaxanthin dilaurate	-0.935	0.000211034
MSTRG.14305	violaxanthin myristate	-0.935	0.000219128
MSTRG.7236	violaxanthin myristate	-0.935	0.000213369
MSTRG.10412	violaxanthin-myristate-oleate	-0.935	0.000216843
MSTRG.24070	violaxanthin-myristate-oleate	-0.935	0.000220514
MSTRG.3479	violaxanthin palmitoleate	-0.935	0.000217649
MSTRG.8040	violaxanthin palmitoleate	-0.935	0.00021484
MSTRG.20798	β-cryptoxanthin oleate	-0.936	0.000202949
MSTRG.20798	β-cryptoxanthin palmitate	-0.936	0.000207591
MSTRG.5137	(E/Z)-Phytoene	-0.936	0.000201961
MSTRG.11371	Neoxanthin	-0.936	0.000210494
MSTRG.6962	lutein dimyristate	-0.936	0.000201071
MSTRG.991	lutein dilaurate	-0.936	0.000200085
MSTRG.1294	rubixanthin palmitate	-0.936	0.000204214
MSTRG.24370	zeaxanthin dipalmitate	-0.936	0.0002065
MSTRG.6677	zeaxanthin dipalmitate	-0.936	0.000206493
MSTRG.22321	zeaxanthin palmitate	-0.936	0.000209249
MSTRG.6677	violaxanthin dilaurate	-0.936	0.000205246
MSTRG.10516	violaxanthin-myristate-oleate	-0.936	0.000209497
MSTRG.14498	violaxanthin-myristate-oleate	-0.936	0.000202392
MSTRG.4803	violaxanthin-myristate-oleate	-0.936	0.000201466
MSTRG.1294	violaxanthin laurate	-0.936	0.00020729
MSTRG.20254	violaxanthin laurate	-0.936	0.00020508
MSTRG.9866	violaxanthin palmitate	-0.936	0.000207662
MSTRG.6677	β-cryptoxanthin myristate	-0.937	0.000196033
MSTRG.20653	β-cryptoxanthin laurate	-0.937	0.000197386
MSTRG.742	β-cryptoxanthin laurate	-0.937	0.000194906
MSTRG.18324	lutein dioleate	-0.937	0.000190667
MSTRG.20254	zeaxanthin-myristate-palmitate	-0.937	0.000196241
MSTRG.24350	zeaxanthin-myristate-palmitate	-0.937	0.000191451
MSTRG.3767	violaxanthin myristate	-0.937	0.000190346
MSTRG.20254	violaxanthin-myristate-oleate	-0.937	0.000198617
MSTRG.20798	violaxanthin palmitate	-0.937	0.000197365
MSTRG.18324	β-cryptoxanthin oleate	-0.938	0.000181571
MSTRG.18324	β-cryptoxanthin laurate	-0.938	0.000186807
MSTRG.9866	lutein dimyristate	-0.938	0.000187611
MSTRG.9866	lutein dioleate	-0.938	0.000184949
MSTRG.6795	lutein dilaurate	-0.938	0.000179278
MSTRG.21244	rubixanthin palmitate	-0.938	0.000179504
MSTRG.7572	zeaxanthin dipalmitate	-0.938	0.000181581
MSTRG.3564	violaxanthin dilaurate	-0.938	0.000185435
MSTRG.18142	violaxanthin laurate	-0.938	0.00018838
MSTRG.3612	violaxanthin laurate	-0.938	0.000188573
MSTRG.8949	violaxanthin laurate	-0.938	0.000185475
MSTRG.8004	violaxanthin palmitoleate	-0.938	0.00018843
MSTRG.6962	β-cryptoxanthin myristate	-0.939	0.000178095
MSTRG.22262	β-cryptoxanthin laurate	-0.939	0.0001739
MSTRG.18847	(E/Z)-Phytoene	-0.939	0.000170948
MSTRG.2468	(E/Z)-Phytoene	-0.939	0.00017353
MSTRG.8949	antheraxanthin dipalmitate	-0.939	0.000173149
MSTRG.22321	lutein dioleate	-0.939	0.00016951
MSTRG.2744	lutein dioleate	-0.939	0.000171564
MSTRG.20653	lutein dipalmitate	-0.939	0.000173561
MSTRG.24070	lutein dipalmitate	-0.939	0.000170872
MSTRG.16437	Zeaxanthin	-0.939	0.000173103
MSTRG.24070	zeaxanthin dipalmitate	-0.939	0.000174072
MSTRG.8035	zeaxanthin-myristate-palmitate	-0.939	0.000173197
MSTRG.8004	zeaxanthin-laurate-palmitate	-0.939	0.000176278
MSTRG.7572	zeaxanthin palmitate	-0.939	0.000173092
MSTRG.16211	violaxanthin dilaurate	-0.939	0.000170215
MSTRG.18847	violaxanthin-myristate-laurate	-0.939	0.000175675
MSTRG.20798	violaxanthin palmitoleate	-0.939	0.000170778
MSTRG.3564	β-Cryptoxanthin	-0.94	0.000164579
MSTRG.18847	β-cryptoxanthin oleate	-0.94	0.00016376
MSTRG.7572	(E/Z)-Phytoene	-0.94	0.000167055
MSTRG.21244	lutein dimyristate	-0.94	0.000167129
MSTRG.18847	lutein dilaurate	-0.94	0.000166579
MSTRG.20574	lutein dilaurate	-0.94	0.0001661
MSTRG.24361	zeaxanthin-myristate-palmitate	-0.94	0.000161539
MSTRG.8949	zeaxanthin-laurate-palmitate	-0.94	0.000164164
MSTRG.8949	zeaxanthin palmitate	-0.94	0.000166059
MSTRG.8269	violaxanthin-myristate-oleate	-0.94	0.000168863
MSTRG.22321	violaxanthin palmitoleate	-0.94	0.000163924
MSTRG.2744	lutein dimyristate	-0.941	0.000152979
MSTRG.8004	lutein dimyristate	-0.941	0.000151847
MSTRG.6962	lutein dioleate	-0.941	0.000156615
MSTRG.24070	lutein dilaurate	-0.941	0.000151403
MSTRG.10308	lutein myristate	-0.941	0.000152614
MSTRG.24350	lutein oleate	-0.941	0.000153299
MSTRG.10308	rubixanthin palmitate	-0.941	0.000155168
MSTRG.18385	rubixanthin palmitate	-0.941	0.000155575
MSTRG.8040	zeaxanthin-myristate-palmitate	-0.941	0.000158764
MSTRG.14498	zeaxanthin palmitate	-0.941	0.00015423
MSTRG.742	violaxanthin laurate	-0.941	0.00015661
MSTRG.8269	violaxanthin laurate	-0.941	0.000157541
MSTRG.20254	(E/Z)-Phytoene	-0.942	0.000145996
MSTRG.16211	lutein dilaurate	-0.942	0.000144088
MSTRG.15288	lutein oleate	-0.942	0.000144198
MSTRG.7572	lutein oleate	-0.942	0.000149315
MSTRG.7572	rubixanthin palmitate	-0.942	0.00014626
MSTRG.18649	Zeaxanthin	-0.942	0.000144031
MSTRG.14305	zeaxanthin dipalmitate	-0.942	0.000147109
MSTRG.24350	zeaxanthin palmitate	-0.942	0.000149122
MSTRG.18385	zeaxanthin-palmitate-stearate	-0.942	0.000147187
MSTRG.6795	zeaxanthin-palmitate-stearate	-0.942	0.000148403
MSTRG.8004	violaxanthin-myristate-laurate	-0.942	0.000149237
MSTRG.2468	β-cryptoxanthin oleate	-0.943	0.000138964
MSTRG.2744	β-cryptoxanthin oleate	-0.943	0.000135265
MSTRG.4350	β-cryptoxanthin laurate	-0.943	0.000138518
MSTRG.2468	β-cryptoxanthin palmitate	-0.943	0.000137113
MSTRG.18847	antheraxanthin dipalmitate	-0.943	0.000134756
MSTRG.10308	lutein dipalmitate	-0.943	0.000136125
MSTRG.24350	rubixanthin palmitate	-0.943	0.000137529
MSTRG.14498	zeaxanthin dipalmitate	-0.943	0.000137727
MSTRG.2468	zeaxanthin-laurate-palmitate	-0.943	0.000139375
MSTRG.10308	zeaxanthin-palmitate-stearate	-0.943	0.000137035
MSTRG.11371	Violaxanthin	-0.943	0.000141751
MSTRG.10308	violaxanthin dilaurate	-0.943	0.000140431
MSTRG.10516	violaxanthin myristate	-0.943	0.000135498
MSTRG.18385	violaxanthin-myristate-oleate	-0.943	0.000139292
MSTRG.10516	violaxanthin-myristate-laurate	-0.943	0.000138947
MSTRG.20653	violaxanthin-myristate-laurate	-0.943	0.000140585
MSTRG.4803	β-cryptoxanthin myristate	-0.944	0.000126818
MSTRG.22321	β-cryptoxanthin oleate	-0.944	0.000129922
MSTRG.22262	(E/Z)-Phytoene	-0.944	0.000130529
MSTRG.18385	lutein dipalmitate	-0.944	0.000128881
MSTRG.22321	lutein dipalmitate	-0.944	0.000132998
MSTRG.6677	lutein dipalmitate	-0.944	0.000130009
MSTRG.20699	lutein oleate	-0.944	0.000129141
MSTRG.3008	rubixanthin palmitate	-0.944	0.000130993
MSTRG.9866	rubixanthin palmitate	-0.944	0.000130888
MSTRG.10412	zeaxanthin palmitate	-0.944	0.000128143
MSTRG.15520	zeaxanthin palmitate	-0.944	0.000131342
MSTRG.18385	zeaxanthin palmitate	-0.944	0.000132061
MSTRG.3479	zeaxanthin palmitate	-0.944	0.000126722
MSTRG.3780	zeaxanthin-palmitate-stearate	-0.944	0.000126214
MSTRG.20254	violaxanthin dilaurate	-0.944	0.000127042
MSTRG.9866	violaxanthin dilaurate	-0.944	0.000130545
MSTRG.6677	violaxanthin dipalmitate	-0.944	0.000125795
MSTRG.991	violaxanthin myristate	-0.944	0.000126653
MSTRG.24361	violaxanthin-myristate-oleate	-0.944	0.000131911
MSTRG.8035	violaxanthin-myristate-oleate	-0.944	0.000130028
MSTRG.7236	violaxanthin laurate	-0.944	0.000132636
MSTRG.20814	violaxanthin palmitate	-0.944	0.000126956
MSTRG.20254	violaxanthin palmitoleate	-0.944	0.000128754
MSTRG.10516	β-cryptoxanthin oleate	-0.945	0.000119853
MSTRG.15520	β-cryptoxanthin palmitate	-0.945	0.000118944
MSTRG.18847	lutein dioleate	-0.945	0.000122252
MSTRG.7572	lutein dilaurate	-0.945	0.000124952
MSTRG.8269	lutein dipalmitate	-0.945	0.00012089
MSTRG.15288	lutein myristate	-0.945	0.000125008
MSTRG.18324	lutein oleate	-0.945	0.000121737
MSTRG.21244	lutein oleate	-0.945	0.000118557
MSTRG.8035	rubixanthin palmitate	-0.945	0.000121685
MSTRG.10308	zeaxanthin dipalmitate	-0.945	0.000124555
MSTRG.15288	zeaxanthin dipalmitate	-0.945	0.000119919
MSTRG.20653	zeaxanthin dipalmitate	-0.945	0.000124206
MSTRG.7236	zeaxanthin palmitate	-0.945	0.000121005
MSTRG.24361	zeaxanthin-palmitate-stearate	-0.945	0.000123719
MSTRG.4350	violaxanthin dilaurate	-0.945	0.000118792
MSTRG.7572	violaxanthin dilaurate	-0.945	0.000118421
MSTRG.8949	violaxanthin dilaurate	-0.945	0.000121403
MSTRG.10308	violaxanthin-myristate-oleate	-0.945	0.000119397
MSTRG.2744	violaxanthin-myristate-laurate	-0.945	0.000119719
MSTRG.6677	violaxanthin-myristate-laurate	-0.945	0.00012545
MSTRG.742	violaxanthin palmitate	-0.945	0.000123024
MSTRG.10516	violaxanthin palmitoleate	-0.945	0.000118856
MSTRG.22262	β-cryptoxanthin myristate	-0.946	0.000115808
MSTRG.8269	β-cryptoxanthin myristate	-0.946	0.00011572
MSTRG.11765	Neoxanthin	-0.946	0.000115432
MSTRG.6677	lutein dimyristate	-0.946	0.000112394
MSTRG.14498	lutein dilaurate	-0.946	0.000117178
MSTRG.14498	lutein oleate	-0.946	0.000115537
MSTRG.24070	lutein oleate	-0.946	0.000116302
MSTRG.3479	rubixanthin palmitate	-0.946	0.000116168
MSTRG.1294	zeaxanthin-myristate-palmitate	-0.946	0.000112034
MSTRG.16755	violaxanthin dipalmitate	-0.946	0.000113518
MSTRG.742	violaxanthin myristate	-0.946	0.000111561
MSTRG.20653	violaxanthin palmitate	-0.946	0.000116834
MSTRG.6962	violaxanthin palmitoleate	-0.946	0.00011348
MSTRG.15520	β-cryptoxanthin myristate	-0.947	0.000105616
MSTRG.8949	β-cryptoxanthin oleate	-0.947	0.000104818
MSTRG.5137	β-cryptoxanthin laurate	-0.947	0.000105701
MSTRG.18324	(E/Z)-Phytoene	-0.947	0.000108352
MSTRG.3008	(E/Z)-Phytoene	-0.947	0.000107888
MSTRG.8269	(E/Z)-Phytoene	-0.947	0.000105731
MSTRG.8004	lutein dilaurate	-0.947	0.000109003
MSTRG.21244	lutein dipalmitate	-0.947	0.000108342
MSTRG.1294	lutein oleate	-0.947	0.000103726
MSTRG.20254	lutein oleate	-0.947	0.000107957
MSTRG.4803	lutein oleate	-0.947	0.000107235
MSTRG.8035	lutein oleate	-0.947	0.000109888
MSTRG.18324	rubixanthin palmitate	-0.947	0.000108662
MSTRG.8004	zeaxanthin dipalmitate	-0.947	0.000106271
MSTRG.19551	zeaxanthin-palmitate-stearate	-0.947	0.00010489
MSTRG.9866	violaxanthin myristate	-0.947	0.000109267
MSTRG.20699	violaxanthin-myristate-oleate	-0.947	0.000110151
MSTRG.4350	violaxanthin palmitoleate	-0.947	0.000108522
MSTRG.3564	β-cryptoxanthin myristate	-0.948	0.000103063
MSTRG.15520	β-cryptoxanthin laurate	-0.948	9.89e-05
MSTRG.2468	lutein dilaurate	-0.948	0.000101378
MSTRG.20699	lutein dipalmitate	-0.948	0.000101934
MSTRG.10412	lutein oleate	-0.948	9.84e-05
MSTRG.11427	Zeaxanthin	-0.948	9.88e-05
MSTRG.15795	Zeaxanthin	-0.948	0.00010212
MSTRG.18385	violaxanthin dilaurate	-0.948	0.00010311
MSTRG.21244	violaxanthin-myristate-oleate	-0.948	9.79e-05
MSTRG.3008	violaxanthin-myristate-oleate	-0.948	0.000103325
MSTRG.20653	violaxanthin palmitoleate	-0.948	9.83e-05
MSTRG.8269	violaxanthin palmitoleate	-0.948	0.000102325
MSTRG.8040	β-cryptoxanthin myristate	-0.949	9.24e-05
MSTRG.20653	β-cryptoxanthin oleate	-0.949	9.13e-05
MSTRG.20814	β-cryptoxanthin oleate	-0.949	9.43e-05
MSTRG.1294	β-cryptoxanthin laurate	-0.949	9.65e-05
MSTRG.14305	β-cryptoxanthin laurate	-0.949	9.45e-05
MSTRG.20699	β-cryptoxanthin laurate	-0.949	9.37e-05
MSTRG.8949	β-cryptoxanthin palmitate	-0.949	9.49e-05
MSTRG.20254	antheraxanthin dipalmitate	-0.949	9.69e-05
MSTRG.20254	lutein dimyristate	-0.949	9.68e-05
MSTRG.15520	lutein dilaurate	-0.949	9.09e-05
MSTRG.20254	lutein dipalmitate	-0.949	9.29e-05
MSTRG.3479	lutein dipalmitate	-0.949	9.5573e-05
MSTRG.7572	lutein dipalmitate	-0.949	9.13e-05
MSTRG.18847	lutein oleate	-0.949	9.14e-05
MSTRG.16755	Zeaxanthin	-0.949	9.19e-05
MSTRG.4350	zeaxanthin dipalmitate	-0.949	9.09e-05
MSTRG.5137	zeaxanthin dipalmitate	-0.949	9.43e-05
MSTRG.4350	zeaxanthin-myristate-palmitate	-0.949	9.28e-05
MSTRG.4350	violaxanthin-myristate-oleate	-0.949	9.43e-05
MSTRG.9866	violaxanthin-myristate-laurate	-0.949	9.38e-05
MSTRG.10308	β-Cryptoxanthin	-0.95	8.64e-05
MSTRG.15288	β-Cryptoxanthin	-0.95	8.59e-05
MSTRG.742	β-cryptoxanthin oleate	-0.95	8.95e-05
MSTRG.7572	β-cryptoxanthin laurate	-0.95	8.6015e-05
MSTRG.4803	(E/Z)-Phytoene	-0.95	8.77e-05
MSTRG.21244	lutein dioleate	-0.95	8.69e-05
MSTRG.8004	lutein dipalmitate	-0.95	8.77e-05
MSTRG.6677	Zeaxanthin	-0.95	8.95e-05
MSTRG.18324	zeaxanthin-myristate-palmitate	-0.95	8.83e-05
MSTRG.1294	violaxanthin-myristate-oleate	-0.95	8.55e-05
MSTRG.14305	violaxanthin palmitate	-0.95	8.6034e-05
MSTRG.4803	β-cryptoxanthin laurate	-0.951	8.2055e-05
MSTRG.18847	β-cryptoxanthin palmitate	-0.951	7.96e-05
MSTRG.6962	(E/Z)-Phytoene	-0.951	8.44e-05
MSTRG.3564	lutein dioleate	-0.951	8.05e-05
MSTRG.10412	lutein myristate	-0.951	8.09e-05
MSTRG.22321	violaxanthin-myristate-oleate	-0.951	8.2658e-05
MSTRG.7572	violaxanthin-myristate-oleate	-0.951	8.39e-05
MSTRG.14305	violaxanthin-myristate-laurate	-0.951	7.92e-05
MSTRG.14305	violaxanthin laurate	-0.951	8.07e-05
MSTRG.1294	violaxanthin palmitoleate	-0.951	8.31e-05
MSTRG.8949	β-cryptoxanthin laurate	-0.952	7.44e-05
MSTRG.1294	(E/Z)-Phytoene	-0.952	7.51e-05
MSTRG.20653	(E/Z)-Phytoene	-0.952	7.55e-05
MSTRG.742	(E/Z)-Phytoene	-0.952	7.79e-05
MSTRG.6677	lutein dioleate	-0.952	7.4808e-05
MSTRG.8949	lutein dioleate	-0.952	7.69e-05
MSTRG.8949	lutein dilaurate	-0.952	7.52e-05
MSTRG.18385	zeaxanthin dipalmitate	-0.952	7.47e-05
MSTRG.4803	zeaxanthin dipalmitate	-0.952	7.72e-05
MSTRG.8269	zeaxanthin dipalmitate	-0.952	7.78e-05
MSTRG.7572	zeaxanthin-myristate-palmitate	-0.952	7.46e-05
MSTRG.20653	violaxanthin dilaurate	-0.952	7.53e-05
MSTRG.6677	violaxanthin myristate	-0.952	7.49e-05
MSTRG.2744	violaxanthin laurate	-0.952	7.6424e-05
MSTRG.3479	violaxanthin laurate	-0.952	7.55e-05
MSTRG.6677	violaxanthin laurate	-0.952	7.55e-05
MSTRG.8949	(E/Z)-Phytoene	-0.953	7.18e-05
MSTRG.24350	lutein dilaurate	-0.953	7.07e-05
MSTRG.4803	lutein dilaurate	-0.953	6.9702e-05
MSTRG.2744	lutein oleate	-0.953	6.85e-05
MSTRG.3008	lutein oleate	-0.953	6.92e-05
MSTRG.3767	zeaxanthin-laurate-palmitate	-0.953	6.9e-05
MSTRG.15795	violaxanthin dipalmitate	-0.953	6.89e-05
MSTRG.991	violaxanthin laurate	-0.953	7.2075e-05
MSTRG.18324	violaxanthin palmitoleate	-0.953	7.2e-05
MSTRG.3564	violaxanthin palmitoleate	-0.953	7.27e-05
MSTRG.3008	β-cryptoxanthin myristate	-0.954	6.33e-05
MSTRG.9866	β-cryptoxanthin oleate	-0.954	6.6094e-05
MSTRG.9866	β-cryptoxanthin laurate	-0.954	6.68e-05
MSTRG.6677	antheraxanthin dipalmitate	-0.954	6.4196e-05
MSTRG.6962	antheraxanthin dipalmitate	-0.954	6.79e-05
MSTRG.3008	lutein dipalmitate	-0.954	6.48e-05
MSTRG.3564	zeaxanthin-palmitate-stearate	-0.954	6.39e-05
MSTRG.14498	violaxanthin dilaurate	-0.954	6.4e-05
MSTRG.24070	violaxanthin dilaurate	-0.954	6.75e-05
MSTRG.9866	violaxanthin-myristate-oleate	-0.954	6.554e-05
MSTRG.10516	violaxanthin laurate	-0.954	6.77e-05
MSTRG.22321	violaxanthin laurate	-0.954	6.64e-05
MSTRG.3767	β-cryptoxanthin oleate	-0.955	5.96e-05
MSTRG.15520	(E/Z)-Phytoene	-0.955	6.23e-05
MSTRG.10412	lutein dilaurate	-0.955	6.25e-05
MSTRG.1294	lutein dipalmitate	-0.955	6.03e-05
MSTRG.18847	lutein dipalmitate	-0.955	6.13e-05
MSTRG.14305	lutein oleate	-0.955	6.3e-05
MSTRG.9866	zeaxanthin dipalmitate	-0.955	6.19e-05
MSTRG.3479	zeaxanthin-laurate-palmitate	-0.955	5.94e-05
MSTRG.2468	β-cryptoxanthin myristate	-0.956	5.45e-05
MSTRG.2468	lutein dioleate	-0.956	5.5586e-05
MSTRG.4803	lutein dipalmitate	-0.956	5.62e-05
MSTRG.6444	lutein myristate	-0.956	5.49e-05
MSTRG.3564	zeaxanthin dipalmitate	-0.956	5.51e-05
MSTRG.4350	violaxanthin-myristate-laurate	-0.956	5.44e-05
MSTRG.18324	violaxanthin laurate	-0.956	5.77e-05
MSTRG.10412	β-Cryptoxanthin	-0.957	5.02e-05
MSTRG.18385	β-Cryptoxanthin	-0.957	5.28e-05
MSTRG.7572	β-cryptoxanthin myristate	-0.957	5.33e-05
MSTRG.6677	β-cryptoxanthin oleate	-0.957	5.32e-05
MSTRG.8040	β-cryptoxanthin palmitate	-0.957	5.17e-05
MSTRG.2468	antheraxanthin dipalmitate	-0.957	5.16e-05
MSTRG.4350	lutein dioleate	-0.957	5.03e-05
MSTRG.24350	lutein myristate	-0.957	5.36e-05
MSTRG.21244	zeaxanthin palmitate	-0.957	5.1e-05
MSTRG.15520	violaxanthin dilaurate	-0.957	5.05e-05
MSTRG.18324	violaxanthin dilaurate	-0.957	5.3e-05
MSTRG.18847	violaxanthin-myristate-oleate	-0.957	5.32e-05
MSTRG.991	violaxanthin palmitate	-0.957	5.37e-05
MSTRG.18847	violaxanthin palmitoleate	-0.957	5.28e-05
MSTRG.24350	β-Cryptoxanthin	-0.958	4.72e-05
MSTRG.2744	β-cryptoxanthin laurate	-0.958	4.86e-05
MSTRG.3008	β-cryptoxanthin laurate	-0.958	4.98e-05
MSTRG.20254	lutein dioleate	-0.958	4.72e-05
MSTRG.24361	rubixanthin palmitate	-0.958	4.8e-05
MSTRG.4350	rubixanthin palmitate	-0.958	4.94e-05
MSTRG.2744	β-cryptoxanthin myristate	-0.959	4.35e-05
MSTRG.3767	β-cryptoxanthin laurate	-0.959	4.27e-05
MSTRG.742	β-cryptoxanthin palmitate	-0.959	4.33e-05
MSTRG.3767	lutein dioleate	-0.959	4.34e-05
MSTRG.991	zeaxanthin dipalmitate	-0.959	4.33e-05
MSTRG.9866	β-cryptoxanthin myristate	-0.96	3.95e-05
MSTRG.15520	lutein dioleate	-0.96	3.96e-05
MSTRG.4350	lutein dilaurate	-0.96	3.9197e-05
MSTRG.9866	lutein dipalmitate	-0.96	4.19e-05
MSTRG.2744	rubixanthin palmitate	-0.96	4e-05
MSTRG.21570	Zeaxanthin	-0.96	3.9708e-05
MSTRG.5905	Zeaxanthin	-0.96	4.184e-05
MSTRG.18324	zeaxanthin dipalmitate	-0.96	4.13e-05
MSTRG.10412	zeaxanthin-palmitate-stearate	-0.96	4e-05
MSTRG.8035	zeaxanthin-palmitate-stearate	-0.96	3.98e-05
MSTRG.20814	violaxanthin laurate	-0.96	4.0169e-05
MSTRG.2468	violaxanthin palmitoleate	-0.96	4.05e-05
MSTRG.9866	violaxanthin palmitoleate	-0.96	3.97e-05
MSTRG.6444	β-Cryptoxanthin	-0.961	3.7e-05
MSTRG.18847	β-cryptoxanthin myristate	-0.961	3.88e-05
MSTRG.15520	β-cryptoxanthin oleate	-0.961	3.57e-05
MSTRG.6962	β-cryptoxanthin palmitate	-0.961	3.78e-05
MSTRG.2744	(E/Z)-Phytoene	-0.961	3.56e-05
MSTRG.4350	(E/Z)-Phytoene	-0.961	3.75e-05
MSTRG.4051	Neoxanthin	-0.961	3.56e-05
MSTRG.18847	lutein dimyristate	-0.961	3.82e-05
MSTRG.3767	lutein dilaurate	-0.961	3.6e-05
MSTRG.6444	lutein dilaurate	-0.961	3.8e-05
MSTRG.18324	lutein dipalmitate	-0.961	3.8376e-05
MSTRG.2744	zeaxanthin-myristate-palmitate	-0.961	3.63e-05
MSTRG.3767	zeaxanthin-myristate-palmitate	-0.961	3.69e-05
MSTRG.24361	zeaxanthin palmitate	-0.961	3.67e-05
MSTRG.4803	zeaxanthin palmitate	-0.961	3.71e-05
MSTRG.991	violaxanthin dilaurate	-0.961	3.58e-05
MSTRG.14305	violaxanthin-myristate-oleate	-0.961	3.59e-05
MSTRG.991	violaxanthin-myristate-oleate	-0.961	3.8e-05
MSTRG.3564	violaxanthin-myristate-laurate	-0.961	3.68e-05
MSTRG.8949	violaxanthin-myristate-laurate	-0.961	3.78e-05
MSTRG.15520	violaxanthin laurate	-0.961	3.83e-05
MSTRG.742	violaxanthin palmitoleate	-0.961	3.58e-05
MSTRG.3767	lutein dimyristate	-0.962	3.45e-05
MSTRG.2468	lutein dipalmitate	-0.962	3.46e-05
MSTRG.10308	lutein oleate	-0.962	3.52e-05
MSTRG.24361	lutein oleate	-0.962	3.52e-05
MSTRG.20699	zeaxanthin dipalmitate	-0.962	3.37e-05
MSTRG.15288	zeaxanthin-palmitate-stearate	-0.962	3.4e-05
MSTRG.20653	violaxanthin myristate	-0.962	3.41e-05
MSTRG.9866	violaxanthin laurate	-0.962	3.49e-05
MSTRG.3767	β-cryptoxanthin myristate	-0.963	3.03e-05
MSTRG.21244	lutein dilaurate	-0.963	3.0619e-05
MSTRG.8004	lutein oleate	-0.963	3.02e-05
MSTRG.20814	violaxanthin myristate	-0.963	3.1753e-05
MSTRG.2468	violaxanthin-myristate-oleate	-0.963	2.97e-05
MSTRG.3479	violaxanthin-myristate-oleate	-0.963	3.03e-05
MSTRG.6677	violaxanthin palmitate	-0.963	2.9815e-05
MSTRG.991	β-cryptoxanthin oleate	-0.964	2.75e-05
MSTRG.14305	(E/Z)-Phytoene	-0.964	2.71e-05
MSTRG.9866	(E/Z)-Phytoene	-0.964	2.88e-05
MSTRG.24361	lutein myristate	-0.964	2.74e-05
MSTRG.14305	rubixanthin palmitate	-0.964	2.71e-05
MSTRG.991	rubixanthin palmitate	-0.964	2.85e-05
MSTRG.15520	zeaxanthin-laurate-palmitate	-0.964	2.8e-05
MSTRG.24350	zeaxanthin-palmitate-stearate	-0.964	2.8e-05
MSTRG.2744	violaxanthin dilaurate	-0.964	2.77e-05
MSTRG.18324	violaxanthin-myristate-oleate	-0.964	2.71e-05
MSTRG.2468	violaxanthin-myristate-laurate	-0.964	2.9e-05
MSTRG.20653	violaxanthin laurate	-0.964	2.7e-05
MSTRG.24361	β-Cryptoxanthin	-0.965	2.49e-05
MSTRG.4350	β-cryptoxanthin myristate	-0.965	2.6e-05
MSTRG.14305	β-cryptoxanthin oleate	-0.965	2.43e-05
MSTRG.991	lutein oleate	-0.965	2.59e-05
MSTRG.10308	zeaxanthin palmitate	-0.965	2.59e-05
MSTRG.20699	zeaxanthin palmitate	-0.965	2.55e-05
MSTRG.2744	violaxanthin palmitoleate	-0.965	2.53e-05
MSTRG.6677	β-cryptoxanthin palmitate	-0.966	2.23e-05
MSTRG.14305	lutein dipalmitate	-0.966	2.34e-05
MSTRG.2468	lutein oleate	-0.966	2.33e-05
MSTRG.18847	rubixanthin palmitate	-0.966	2.34e-05
MSTRG.14305	β-cryptoxanthin myristate	-0.967	2.17e-05
MSTRG.8949	β-cryptoxanthin myristate	-0.967	2e-05
MSTRG.6677	(E/Z)-Phytoene	-0.967	2.02e-05
MSTRG.4350	antheraxanthin dipalmitate	-0.967	2.15e-05
MSTRG.15520	lutein dimyristate	-0.967	2.13e-05
MSTRG.8949	lutein dimyristate	-0.967	1.97e-05
MSTRG.8004	violaxanthin-myristate-oleate	-0.967	2.08e-05
MSTRG.3767	violaxanthin palmitoleate	-0.967	2.06e-05
MSTRG.8949	zeaxanthin dipalmitate	-0.968	1.8e-05
MSTRG.991	zeaxanthin-myristate-palmitate	-0.968	1.92e-05
MSTRG.991	violaxanthin-myristate-laurate	-0.968	1.78e-05
MSTRG.3767	violaxanthin laurate	-0.968	1.81e-05
MSTRG.6677	violaxanthin palmitoleate	-0.968	1.93e-05
MSTRG.991	β-cryptoxanthin laurate	-0.969	1.69e-05
MSTRG.3767	(E/Z)-Phytoene	-0.969	1.65e-05
MSTRG.3564	lutein dimyristate	-0.969	1.62e-05
MSTRG.4350	lutein dimyristate	-0.969	1.77e-05
MSTRG.14305	lutein dioleate	-0.969	1.61e-05
MSTRG.2744	lutein dipalmitate	-0.969	1.66e-05
MSTRG.4350	lutein dipalmitate	-0.969	1.67e-05
MSTRG.4350	lutein oleate	-0.969	1.61e-05
MSTRG.3564	zeaxanthin-laurate-palmitate	-0.969	1.64e-05
MSTRG.3767	violaxanthin-myristate-laurate	-0.969	1.67e-05
MSTRG.14305	antheraxanthin dipalmitate	-0.97	1.54e-05
MSTRG.3564	zeaxanthin palmitate	-0.97	1.46e-05
MSTRG.3767	violaxanthin dilaurate	-0.97	1.4658e-05
MSTRG.2744	violaxanthin-myristate-oleate	-0.97	1.47e-05
MSTRG.15520	violaxanthin-myristate-laurate	-0.97	1.56e-05
MSTRG.991	β-cryptoxanthin palmitate	-0.971	1.28e-05
MSTRG.1294	violaxanthin dilaurate	-0.971	1.26e-05
MSTRG.3008	violaxanthin dilaurate	-0.971	1.38e-05
MSTRG.5137	violaxanthin dilaurate	-0.971	1.26e-05
MSTRG.3767	lutein oleate	-0.972	1.1733e-05
MSTRG.14189	rubixanthin caprate	-0.972	1.13e-05
MSTRG.1294	zeaxanthin dipalmitate	-0.972	1.24e-05
MSTRG.18385	lutein dilaurate	-0.973	1.06e-05
MSTRG.24361	lutein dilaurate	-0.973	1.1041e-05
MSTRG.18385	lutein oleate	-0.973	9.86e-06
MSTRG.8004	zeaxanthin-myristate-palmitate	-0.973	9.95e-06
MSTRG.4803	violaxanthin dilaurate	-0.973	1.05e-05
MSTRG.8949	violaxanthin palmitoleate	-0.973	1.1e-05
MSTRG.10308	lutein dilaurate	-0.974	9.62e-06
MSTRG.8949	lutein dipalmitate	-0.974	9.13e-06
MSTRG.3767	zeaxanthin palmitate	-0.974	9.36e-06
MSTRG.20699	violaxanthin dilaurate	-0.974	8.87e-06
MSTRG.12098	Neoxanthin	-0.975	8.23e-06
MSTRG.14305	lutein dimyristate	-0.975	7.92e-06
MSTRG.3564	lutein dipalmitate	-0.975	8.45e-06
MSTRG.8949	lutein oleate	-0.975	8.12e-06
MSTRG.18847	zeaxanthin-myristate-palmitate	-0.975	7.766e-06
MSTRG.991	β-cryptoxanthin myristate	-0.976	6.56e-06
MSTRG.991	lutein dipalmitate	-0.976	6.96e-06
MSTRG.15520	lutein oleate	-0.976	6.62e-06
MSTRG.15520	zeaxanthin dipalmitate	-0.976	6.56e-06
MSTRG.2468	zeaxanthin-myristate-palmitate	-0.976	6.47e-06
MSTRG.991	lutein dioleate	-0.977	5.96e-06
MSTRG.3767	rubixanthin palmitate	-0.977	5.51e-06
MSTRG.8004	rubixanthin palmitate	-0.977	6.05e-06
MSTRG.2468	lutein dimyristate	-0.978	5.21e-06
MSTRG.2744	zeaxanthin dipalmitate	-0.978	4.93e-06
MSTRG.2468	rubixanthin palmitate	-0.979	4.64e-06
MSTRG.15520	lutein dipalmitate	-0.98	3.377e-06
MSTRG.3767	zeaxanthin dipalmitate	-0.98	3.503e-06
MSTRG.991	violaxanthin palmitoleate	-0.98	3.39e-06
MSTRG.991	(E/Z)-Phytoene	-0.981	3.34e-06
MSTRG.3564	lutein dilaurate	-0.981	2.94e-06
MSTRG.15520	violaxanthin palmitoleate	-0.981	3.29e-06
MSTRG.991	lutein dimyristate	-0.982	2.62e-06
MSTRG.14305	zeaxanthin-myristate-palmitate	-0.982	2.585e-06
MSTRG.8949	violaxanthin-myristate-oleate	-0.982	2.34e-06
MSTRG.14305	violaxanthin palmitoleate	-0.982	2.78e-06
MSTRG.991	antheraxanthin dipalmitate	-0.983	2.09e-06
MSTRG.3008	zeaxanthin dipalmitate	-0.983	1.93e-06
MSTRG.3564	zeaxanthin-myristate-palmitate	-0.985	1.2e-06
MSTRG.3767	violaxanthin-myristate-oleate	-0.985	1.2e-06
MSTRG.14305	β-cryptoxanthin palmitate	-0.986	9.63e-07
MSTRG.8949	rubixanthin palmitate	-0.986	9.75e-07
MSTRG.15520	zeaxanthin-myristate-palmitate	-0.986	9.9e-07
MSTRG.3767	lutein dipalmitate	-0.987	8.68e-07
MSTRG.15520	rubixanthin palmitate	-0.987	7.91e-07
MSTRG.3564	lutein oleate	-0.989	4.02e-07
MSTRG.4989	rubixanthin caprate	-0.989	4.07e-07
MSTRG.3564	violaxanthin-myristate-oleate	-0.989	4.85e-07
MSTRG.8949	zeaxanthin-myristate-palmitate	-0.99	2.95e-07
MSTRG.15520	violaxanthin-myristate-oleate	-0.993	1.03e-07
MSTRG.3564	rubixanthin palmitate	-0.995	3.04e-08

## Sheet: TableS7-3
Table S7 Transcription factors highly associated with DEGs involved in carotenoid synthesis
DEGs	DEG_name	TF_Gene	TF_name	cor	p_value
MSTRG.5260	crtISO	MSTRG.14305	ARR-B	0.982919	2.11e-06
MSTRG.5260	crtISO	MSTRG.3008	BBR-BPC	0.961292	3.62e-05
MSTRG.5260	crtISO	MSTRG.3479	BES1	0.935448	0.000211173
MSTRG.5260	crtISO	MSTRG.3342	DBB	0.975258	7.66e-06
MSTRG.5260	crtISO	MSTRG.24361	HB-other	0.991207	2.08e-07
MSTRG.5260	crtISO	MSTRG.4803	MIKC_MADS	0.956937	5.23e-05
MSTRG.5260	crtISO	MSTRG.21159	Nin-like	0.954085	6.53e-05
MSTRG.5260	crtISO	MSTRG.15317	PpB3-1	0.953686	6.73e-05
MSTRG.5260	crtISO	MSTRG.3611	PpB3-2	0.91591	0.000522503
MSTRG.5260	crtISO	MSTRG.3612	PpB3-3	0.931338	0.000261036
MSTRG.5260	crtISO	MSTRG.6444	PpB3-4	0.931963	0.00025296
MSTRG.5260	crtISO	MSTRG.14189	PpbHLH1	0.993023	9.28e-08
MSTRG.5260	crtISO	MSTRG.21244	PpbHLH3	0.965402	2.45e-05
MSTRG.5260	crtISO	MSTRG.6962	PpbHLH6	0.925069	0.000352192
MSTRG.5260	crtISO	MSTRG.20574	PpbZIP2	0.945491	0.000118013
MSTRG.5260	crtISO	MSTRG.24350	PpbZIP3	0.971504	1.25e-05
MSTRG.5260	crtISO	MSTRG.5137	PpbZIP5	0.918879	0.000462118
MSTRG.5260	crtISO	MSTRG.20699	PpC2H2-2	0.940768	0.000157114
MSTRG.5260	crtISO	MSTRG.10389	PpC3H-1	0.923944	0.000370637
MSTRG.5260	crtISO	MSTRG.20258	PpC3H-2	0.962009	3.39e-05
MSTRG.5260	crtISO	MSTRG.3767	PpC3H-3	0.991207	2.08e-07
MSTRG.5260	crtISO	MSTRG.2744	PpCO-like-2	0.968027	1.87e-05
MSTRG.5260	crtISO	MSTRG.742	PpCO-like-3	0.93021	0.000276044
MSTRG.5260	crtISO	MSTRG.3518	PpCO-like-4	0.990076	3.17e-07
MSTRG.5260	crtISO	MSTRG.10412	PpERF1	0.968161	1.84e-05
MSTRG.5260	crtISO	MSTRG.15795	PpERF2	0.935837	0.000206833
MSTRG.5260	crtISO	MSTRG.19551	PpERF4	0.971583	1.24e-05
MSTRG.5260	crtISO	MSTRG.23551	PpFAR1-1	0.915961	0.000521435
MSTRG.5260	crtISO	MSTRG.23552	PpFAR1-2	0.955193	6e-05
MSTRG.5260	crtISO	MSTRG.4350	PpFAR1-3	0.969405	1.6e-05
MSTRG.5260	crtISO	MSTRG.20798	PpG2-like-2	0.911777	0.000615487
MSTRG.5260	crtISO	MSTRG.8652	PpG2-like-3	-0.931348	0.000260894
MSTRG.5260	crtISO	MSTRG.24370	PpGATA-1	0.981809	2.63e-06
MSTRG.5260	crtISO	MSTRG.6677	PpGATA-2	0.941174	0.000153434
MSTRG.5260	crtISO	MSTRG.991	PpGATA-3	0.983487	1.87e-06
MSTRG.5260	crtISO	MSTRG.9866	PpGRAS-3	0.990317	2.91e-07
MSTRG.5260	crtISO	MSTRG.18142	PpGRF-1	0.948063	9.99e-05
MSTRG.5260	crtISO	MSTRG.3780	PpGRF-2	0.925145	0.000350971
MSTRG.5260	crtISO	MSTRG.6795	PpGRF-3	0.964365	2.72e-05
MSTRG.5260	crtISO	MSTRG.4051	PpHD-ZIP-2	-0.933081	0.000238978
MSTRG.5260	crtISO	MSTRG.4718	PpHD-ZIP-3	0.93146	0.00025944
MSTRG.5260	crtISO	MSTRG.8035	PpHD-ZIP-4	0.969936	1.51e-05
MSTRG.5260	crtISO	MSTRG.8269	PpHD-ZIP-5	0.93351	0.000233765
MSTRG.5260	crtISO	MSTRG.24070	PpHSF1	0.938554	0.00017825
MSTRG.5260	crtISO	MSTRG.8040	PpHSF2	0.923022	0.000386245
MSTRG.5260	crtISO	MSTRG.9362	PpHSF3	-0.931477	0.000259223
MSTRG.5260	crtISO	MSTRG.14258	PpLSD1	0.938071	0.000183117
MSTRG.5260	crtISO	MSTRG.14498	PpMYB11	0.968132	1.84e-05
MSTRG.5260	crtISO	MSTRG.15520	PpMYB12	0.980646	3.26e-06
MSTRG.5260	crtISO	MSTRG.16211	PpMYB13	0.91896	0.000460535
MSTRG.5260	crtISO	MSTRG.18324	PpMYB14	0.978973	4.35e-06
MSTRG.5260	crtISO	MSTRG.20254	PpMYB15	0.971294	1.28e-05
MSTRG.5260	crtISO	MSTRG.8949	PpMYB18	0.989697	3.62e-07
MSTRG.5260	crtISO	MSTRG.18649	PpMYB2	0.921797	0.000407687
MSTRG.5260	crtISO	MSTRG.3129	PpMYB3	0.917512	0.000489273
MSTRG.5260	crtISO	MSTRG.3564	PpMYB4	0.950884	8.24e-05
MSTRG.5260	crtISO	MSTRG.6077	PpMYB6	0.945764	0.000115987
MSTRG.5260	crtISO	MSTRG.4989	PpMYB9	0.921972	0.000404577
MSTRG.5260	crtISO	MSTRG.22321	PpNAC2	0.931599	0.000257644
MSTRG.5260	crtISO	MSTRG.2468	PpNAC3	0.984108	1.64e-06
MSTRG.5260	crtISO	MSTRG.7236	PpNAC4	0.945508	0.000117884
MSTRG.5260	crtISO	MSTRG.13310	PpNF-YB1	0.989043	4.49e-07
MSTRG.5260	crtISO	MSTRG.18385	PpNF-YB2	0.961067	3.69e-05
MSTRG.5260	crtISO	MSTRG.1294	PpNF-YC	0.96733	2.01e-05
MSTRG.5260	crtISO	MSTRG.8004	PpTCP2	0.986752	8.7e-07
MSTRG.5260	crtISO	MSTRG.15288	PpTrihelix1	0.98187	2.6e-06
MSTRG.5260	crtISO	MSTRG.20653	PpTrihelix2	0.962819	3.15e-05
MSTRG.5260	crtISO	MSTRG.22262	PpTrihelix3	0.942625	0.000140799
MSTRG.5260	crtISO	MSTRG.11371	PpWRKY1	-0.95904	4.4e-05
MSTRG.5260	crtISO	MSTRG.18847	PpWRKY3	0.981794	2.63e-06
MSTRG.5260	crtISO	MSTRG.7572	TALE	0.975706	7.19e-06
MSTRG.17355	LCYB	MSTRG.7881	PpERF5	0.931087	0.000264324
MSTRG.17355	LCYB	MSTRG.18772	PpWRKY2	0.956694	5.33e-05
MSTRG.21382	LCYE	MSTRG.18358	PpC2H2-1	0.935664	0.000208761
MSTRG.21382	LCYE	MSTRG.3780	PpGRF-2	0.93495	0.000216822
MSTRG.21382	LCYE	MSTRG.10516	PpLBD1	0.932564	0.000245382
MSTRG.21382	LCYE	MSTRG.3564	PpMYB4	0.937122	0.000192943
MSTRG.21382	LCYE	MSTRG.20653	PpTrihelix2	0.922122	0.000401915
MSTRG.21382	LCYE	Prupe.3G139800	SBP	0.963207	3.03e-05
MSTRG.2279	NCED2	MSTRG.3365	PpbZIP4	0.932142	0.000250691
MSTRG.2279	NCED2	MSTRG.20917	PpGRAS-2	0.935748	0.000207819
MSTRG.11912	NCED3	MSTRG.17592	PpbHLH2	0.962486	3.25e-05
MSTRG.16146	PSY1	MSTRG.3008	BBR-BPC	0.943669	0.000132171
MSTRG.16146	PSY1	MSTRG.4803	MIKC_MADS	0.935053	0.000215648
MSTRG.16146	PSY1	MSTRG.3611	PpB3-2	0.962736	3.17e-05
MSTRG.16146	PSY1	MSTRG.13866	PpbZIP1	0.910607	0.000643771
MSTRG.16146	PSY1	MSTRG.5137	PpbZIP5	0.922632	0.000392984
MSTRG.16146	PSY1	MSTRG.5576	PpbZIP6	0.976604	6.3e-06
MSTRG.16146	PSY1	MSTRG.20699	PpC2H2-2	0.92826	0.000303404
MSTRG.16146	PSY1	MSTRG.10159	PpCO-like-1	0.938677	0.000177028
MSTRG.16146	PSY1	MSTRG.2744	PpCO-like-2	0.933592	0.000232778
MSTRG.16146	PSY1	MSTRG.15795	PpERF2	0.973753	9.4e-06
MSTRG.16146	PSY1	MSTRG.991	PpGATA-3	0.920721	0.000427206
MSTRG.16146	PSY1	MSTRG.11427	PpHD-ZIP1	0.915733	0.000526279
MSTRG.16146	PSY1	MSTRG.4718	PpHD-ZIP-3	0.924498	0.000361472
MSTRG.16146	PSY1	MSTRG.8791	PpNF-YA	0.915891	0.000522906
MSTRG.16146	PSY1	MSTRG.1294	PpNF-YC	0.912901	0.000589136
MSTRG.16146	PSY1	MSTRG.22262	PpTrihelix3	0.919845	0.000443559
MSTRG.16146	PSY1	MSTRG.7572	TALE	0.944227	0.000127709
MSTRG.8526	PSY2	MSTRG.11943	PpARF1	0.93334	0.000235822
MSTRG.8526	PSY2	MSTRG.3316	PpARF2	0.936092	0.000204022
MSTRG.8526	PSY2	MSTRG.3365	PpbZIP4	0.963326	3e-05
MSTRG.19393	VDE	MSTRG.3008	BBR-BPC	0.952465	7.36e-05
MSTRG.19393	VDE	MSTRG.24361	HB-other	0.913919	0.000565977
MSTRG.19393	VDE	MSTRG.14189	PpbHLH1	0.938355	0.00018024
MSTRG.19393	VDE	MSTRG.24350	PpbZIP3	0.914833	0.000545711
MSTRG.19393	VDE	MSTRG.5137	PpbZIP5	0.935634	0.000209096
MSTRG.19393	VDE	MSTRG.5576	PpbZIP6	0.910243	0.000652756
MSTRG.19393	VDE	MSTRG.20699	PpC2H2-2	0.948708	9.57e-05
MSTRG.19393	VDE	MSTRG.15795	PpERF2	0.911458	0.000623119
MSTRG.19393	VDE	MSTRG.24370	PpGATA-1	0.938455	0.000179245
MSTRG.19393	VDE	MSTRG.9866	PpGRAS-3	0.933766	0.00023068
MSTRG.19393	VDE	MSTRG.3780	PpGRF-2	0.920451	0.000432199
MSTRG.19393	VDE	MSTRG.4718	PpHD-ZIP-3	0.914347	0.000556421
MSTRG.19393	VDE	MSTRG.6077	PpMYB6	0.928829	0.000295223
MSTRG.19393	VDE	MSTRG.4989	PpMYB9	0.913142	0.00058359
MSTRG.19393	VDE	MSTRG.13310	PpNF-YB1	0.919899	0.000442551
MSTRG.19393	VDE	MSTRG.15288	PpTrihelix1	0.922248	0.000399706
MSTRG.19393	VDE	MSTRG.20653	PpTrihelix2	0.925612	0.000343529
MSTRG.19393	VDE	MSTRG.22262	PpTrihelix3	0.934453	0.000222574
MSTRG.19393	VDE	MSTRG.7572	TALE	0.927212	0.000318868
MSTRG.19249	ZDS1	MSTRG.3365	PpbZIP4	0.939719	0.000166896
MSTRG.19249	ZDS1	MSTRG.20917	PpGRAS-2	0.942806	0.00013927
MSTRG.19217	ZDS2	MSTRG.20814	Dof	0.93592	0.000205913
MSTRG.19217	ZDS2	MSTRG.21404	PpbHLH4	-0.928726	0.0002967
MSTRG.19217	ZDS2	MSTRG.16437	PpERF3	0.916002	0.000520565
MSTRG.19217	ZDS2	MSTRG.11765	PpG2-like-1	-0.951217	8.05e-05
MSTRG.19217	ZDS2	MSTRG.12098	PpNAC1	-0.910308	0.00065115
MSTRG.19217	ZDS2	MSTRG.22321	PpNAC2	0.926587	0.000328342
MSTRG.19217	ZDS2	MSTRG.1972	PpTCP1	0.941539	0.00015018
MSTRG.5363	ZEP	MSTRG.9085	CPP	-0.916781	0.000504248
MSTRG.5363	ZEP	MSTRG.5905	EIL	0.947922	0.000100841
MSTRG.5363	ZEP	MSTRG.4803	MIKC_MADS	0.912917	0.000588783
MSTRG.5363	ZEP	MSTRG.21570	PpbHLH5	0.966023	2.3e-05
MSTRG.5363	ZEP	MSTRG.10159	PpCO-like-1	0.922104	0.000402239
MSTRG.5363	ZEP	MSTRG.16437	PpERF3	0.934255	0.000224886
MSTRG.5363	ZEP	MSTRG.23552	PpFAR1-2	0.929773	0.000282011
MSTRG.5363	ZEP	MSTRG.16755	PpGRAS-1	0.913209	0.00058206
MSTRG.5363	ZEP	MSTRG.11427	PpHD-ZIP1	0.926739	0.000326015
MSTRG.5363	ZEP	MSTRG.8128	PpMYB16	0.925416	0.000346646
MSTRG.5363	ZEP	MSTRG.8800	PpMYB17	0.948933	9.42e-05
MSTRG.5363	ZEP	MSTRG.18649	PpMYB2	0.951451	7.92e-05
MSTRG.5363	ZEP	MSTRG.4092	PpMYB5	-0.953761	6.69e-05
MSTRG.5363	ZEP	MSTRG.7236	PpNAC4	0.924815	0.000356297
MSTRG.5363	ZEP	MSTRG.8791	PpNF-YA	0.922647	0.000392714
MSTRG.5363	ZEP	MSTRG.9508	PpTCP3	0.913301	0.000579955
MSTRG.5363	ZEP	MSTRG.22262	PpTrihelix3	0.928799	0.000295658
MSTRG.5363	ZEP	MSTRG.4151	PpWRKY4	-0.909345	0.000675312
MSTRG.5363	ZEP	MSTRG.7823	PpWRKY5	-0.921381	0.000415166
