# Supplementary material for: Multiomics analysis provides new insights into the regulatory mechanism of carotenoid biosynthesis in yellow peach peel
Source: Mol Hortic. 2023 Nov 3;3:23. doi: 10.1186/s43897-023-00070-3 (PMC10623742; doi:10.1186/s43897-023-00070-3)
Supplement: Supplementary file 8 — Additional file 8: Table S8. Identification of miRNA‒target genes pairs (TFs and structure genes) through degradome analysis in yellow peach peel. [file 43897_2023_70_MOESM8_ESM.xlsx]

## Sheet: TableS8
Table S8 Identification of miRNA-target genes (TFs and structure genes) pairs by degradome analysis from yellow peach peel.
Gene_id	Gene Name	mRNA_Tar ID	mRNA annotation	miR_name	miR_ID	degradome	120DAF/105DAF				120DAF/90DAF				105DAF/90DAF
							log2fold_change	mRNA_regulation	log2(fold_change)	miR_regulation	log2fold_change	mRNA_regulation	log2(fold_change)	miR_regulation	log2fold_change	regulation	log2(fold_change)	miR_regulation
MSTRG.11943	PpARF1	Prupe.4G085900.1	auxin response factor 8	miR167d	ppe-miR167d_R-1	ppe-miR167d_R-1	-0.507117	down	-0.38	down	1.43226	up	-1.46	down	1.93938	up	-1.08	down
		Prupe.4G085900.2	auxin response factor 8		ppe-miR167d_R-1	ppe-miR167d_R-1	-0.491694	down	-0.38	down	2.02629	up	-1.46	down	2.51798	up	-1.08	down
MSTRG.1479	PpbHLH1	Prupe.1G173300.2	basic helix-loop-helix (bHLH) DNA-binding superfamily protein	MIR393a	ppe-MIR393a-p5_1ss9GT	ppe-MIR393a-p5_1ss9GT	0.724565	up	1.28	up	3.17969	up	1.23	up	2.45513	up	-0.05	down
MSTRG.3365	PpbZIP4	Prupe.1G374400.1	basic leucine-zipper 44	MIR11113	lja-MIR11113-p3_2ss14GC18CG	lja-MIR11113-p3_2ss14GC18CG	0.0956921	up	2.72	up	1.23545	up	inf	up	1.13975	up	inf	up
MSTRG.3744	PpHD-ZIP-1	Prupe.1G416800.1	Homeobox-leucine zipper protein family	MIR6281	ppe-MIR6281-p3	ppe-MIR6281-p3	0.475753	up	0.21	up	2.58926	up	1.17	up	2.11351	up	0.96	up
				mi29084	PC-3p-29084_167	PC-3p-29084_167	0.475753	up	0.43	up	2.58926	up	0.74	up	2.11351	up	0.31	up
MSTRG.8173	PpWRKY8	Prupe.2G307400.1	WRKY family transcription factor	miR160c	csi-miR160c-5p_1ss19CT	csi-miR160c-5p_1ss19CT	1.44632	up	-0.43	down	6.13623	up	-0.92	down	4.68991	up	-0.5	down
MSTRG.18772	PpWRKY2	Prupe.6G286000.1	WRKY DNA-binding protein 33	MIR6293	ppe-MIR6293-p3_2ss11AG20AG	ppe-MIR6293-p3_2ss11AG20AG	--	--	--	--	2.40853	up	-3.3	down	--	--	--	--
MSTRG.4989	PpMYB9	Prupe.1G551400.1	myb domain protein 3	mdm-miR858	mdm-miR858		0	no	1.49	up	-12.1211	down	4.91	up	-12.1211	down	3.42	up
MSTRG.8526	PSY2	Prupe.3G013200.1	PHYTOENE SYNTHASE	MIR169i	ppe-MIR169i-p3_1ss18GT	ppe-MIR169i-p3_1ss18GT	4.80397	up	0.51	up	14.0379	up	0.61	up	9.23393	up	0.1	up
		Prupe.3G013200.2	PHYTOENE SYNTHASE	MIR394a	ppe-MIR394a-p3	ppe-MIR394a-p3	0.778978	up	-1.08	down	16.9553	up	-1.29	down	16.1763	up	-0.21	down
MSTRG.19249	ZDS1	Prupe.6G340000.1	zeta-carotene desaturase	mi67585	PC-3p-67585_69	PC-3p-67585_69	-1.42687	down	4.38	up	17.9871	up	3.55	up	19.414	up	-0.82	down
MSTRG.19393	VDE	Prupe.6G356100.2	non-photochemical quenching 1	MIR6291b	ppe-MIR6291b-p5_2ss9GT22TG	ppe-MIR6291b-p5_2ss9GT22TG	1.21492	up	0.55	up	-0.639222	down	-1.41	down	-1.85415	down	-1.96	down
		Prupe.6G356100.4	non-photochemical quenching 1		ppe-MIR6291b-p5_2ss9GT22TG	ppe-MIR6291b-p5_2ss9GT22TG	-0.764408	down	0.55	up	-2.54193	down	-1.41	down	-1.77752	down	-1.96	down
		Prupe.6G356100.5	non-photochemical quenching 1	MIR169i	ppe-MIR169i-p3_1ss18GT	ppe-MIR169i-p3_1ss18GT	0	no	0.51	up	0	no	0.61	up	0	no	0.1	up
MSTRG.11912	NCED3	Prupe.4G082000.1	nine-cis-epoxycarotenoid dioxygenase 5	mi34493	PC-5p-34493_142	PC-5p-34493_142	1.76876	up	-0.07	down	7.29998	up	0.92	up	5.53122	up	0.99	up
MSTRG.12513	NCED1	Prupe.4G150100.1	nine-cis-epoxycarotenoid dioxygenase 3	MIR169a	ptc-MIR169a-p3	ptc-MIR169a-p3	-0.0746843	down	0.71	up	2.96127	up	-0.28	down	3.03596	up	-0.99	down
				mi98908	PC-5p-98908_42	PC-5p-98908_42	-0.0746843	down	1.2	up	2.96127	up	inf	up	3.03596	up	inf	up
				mi149647	PC-5p-149647_23	PC-5p-149647_23	-0.0746843	down	-0.82	down	2.96127	up	-0.95	down	3.03596	up	-0.13	down
				mi103273	PC-5p-103273_40	PC-5p-103273_40	-0.0746843	down	-1.4	down	2.96127	up	-1.35	down	3.03596	up	0.06	up
				miR6281	ppe-miR6281	ppe-miR6281	-0.0746843	down	0.13	up	2.96127	up	1.27	up	3.03596	up	1.14	up
MSTRG.8118	CHYB	Prupe.2G300800.1	beta-hydroxylase 1	mi36078	PC-3p-36078_136	PC-3p-36078_136	0.984674	up	0.46	up	2.04459	up	-1.02	down	1.05992	up	-1.49	down
				MIR6173	hbr-MIR6173-p3_1ss1CT	hbr-MIR6173-p3_1ss1CT	0.984674	up	-0.76	down	2.04459	up	-1.73	down	1.05992	up	-0.97	down
MSTRG.5363	ZEP	Prupe.2G004600.1	zeaxanthin epoxidase (ZEP) (ABA1)	MIR169i-p3	ppe-MIR169i-p3_1ss18GT	ppe-MIR169i-p3_1ss18GT	0	no	0.51	up	0	no	0.61	up	0	no	0.1	up
The red is the negative regulatory trend.
MSTRG.3041	MYB	MYB
